# Supplementary material for: 3-Hydr­oxy-4-methoxy­benzaldehyde thio­semicarbazone hemihydrate
Source: Acta Crystallogr Sect E Struct Rep Online. 2008 Nov 8;64(Pt 12):o2274–5. doi: 10.1107/S1600536808035617 (PMC2959916; doi:10.1107/S1600536808035617)
Supplement: Supplementary file 1 [file e-64-o2274-sup1.cif]

##############################################################################
###                                                                        ###
###        Electronic paper (Acta Crystallographica Section E)             ###
###                                                                        ###
##############################################################################
#                                                                            #
# This CIF contains the data in a paper accepted for publication in Acta     #
# Crystallographica Section E. It conforms to the requirements of Notes      #
# for Authors for Section E, and has been peer reviewed under the auspices   #
# of the IUCr Commission on Journals.                                        #
#                                                                            #
# Full details of the Crystallographic Information File format               #
# are given in the paper "The Crystallographic Information File (CIF):       #
# a New Standard Archive File for Crystallography" by S. R. Hall, F. H.      #
# Allen and I. D. Brown [Acta Cryst. (1991), A47, 655-685].                  #
#                                                                            #
# The current version of the core CIF dictionary is obtainable from          #
# ftp://ftp.iucr.org/pub/cif_core.dic. The current version number is 2.4.    #
#                                                                            #
# Software is freely available for graphical display of the structure(s) in  #
# this CIF.  For information consult the CIF home page http://www.iucr.org/  #
# cif/home.html                                                              #
#                                                                            #
# This file may be used for bona fide research purposes within the           #
# scientific community so long as proper attribution is given to the journal # 
# article from which it was obtained.                                        #
#                                                                            #
##############################################################################
                                             
data_global
_audit_creation_method     'form.cif (version 2.0)'
_journal_data_validation_number     ?
_journal_date_recd_electronic     2008-10-29
_journal_date_accepted     2008-10-30
_journal_name_full     'Acta Crystallographica, Section E'
_journal_year     2008
_journal_volume     64
_journal_issue     12
_journal_page_first     o2274
_journal_page_last     o2275
_journal_paper_category     QO
_journal_coeditor_code     TK2321
_publ_contact_author_name     'Prof. Fun Hoong Kun'
_publ_contact_author_address
;
      X-ray Crystallography Unit
      School of Physics
      Universiti Sains Malaysia
      11800 USM, Penang
      MALAYSIA
;
_publ_contact_author_email     'hkfun@usm.my'
_publ_contact_author_fax     '6 04 6579150'
_publ_contact_author_phone     '6 04 6533652'
_publ_section_title
;
3-Hydroxy-4-methoxybenzaldehyde thiosemicarbazone hemihydrate
;
loop_
    _publ_author_name
    _publ_author_footnote
    _publ_author_address
    'Hoong-Kun Fun' ?
;     X-ray Crystallography Unit
      School of Physics
      Universiti Sains Malaysia
      11800 USM, Penang
      Malaysia
;
    'Reza Kia' ?
;
      X-ray Crystallography Unit
      School of Physics
      Universiti Sains Malaysia
      11800 USM, Penang
      Malaysia
;
    'E. Deepak D'Silva' ?
;
      Department of Studies in Physics,
      Mangalore University,
      Mangalagangotri,
      Mangalore 574 199,
      India
;
    'P. S. Patil'
;
      Department of Studies in Physics,
      Mangalore University,
      Mangalagangotri,
      Mangalore 574 199,
      India
;
;
      Department of Physics,
      KLE Society's Institute of Technology,
      Gokul Road, Hubli 590 030,
      India
;
    'S. M. Dharmaprakash' ?
;
      Department of Studies in Physics,
      Mangalore University,
      Mangalagangotri,
      Mangalore 574 199,
      India
;
data_I
_audit_creation_method     SHELXL-97
_chemical_name_systematic
;
3-Hydroxy-4-methoxybenzaldehyde thiosemicarbazone hemihydrate
;
_chemical_name_common
;
;
_chemical_formula_moiety     'C9 H11 N3 O2 S, 0.5(H2 O)'
_chemical_formula_sum     'C9 H12 N3 O2.5 S1'
_chemical_formula_iupac     'C9 H11 N3 O2 S, 0.5H2 O'
_chemical_formula_weight     234.28
_chemical_melting_point     ?
_symmetry_cell_setting     'Triclinic'
_symmetry_space_group_name_H-M     'P -1'
_symmetry_space_group_name_Hall     '-P 1'
loop_
    _symmetry_equiv_pos_as_xyz
    'x, y, z'
    '-x, -y, -z'
_cell_length_a     10.5288(2)
_cell_length_b     10.7045(2)
_cell_length_c     11.8154(2)
_cell_angle_alpha     68.4380(10)
_cell_angle_beta     68.9170(10)
_cell_angle_gamma     68.1140(10)
_cell_volume     1110.28(4)
_cell_formula_units_Z     4
_cell_measurement_reflns_used     9992
_cell_measurement_theta_min     2.5
_cell_measurement_theta_max     36.3
_cell_measurement_temperature     100.00(10)
_exptl_crystal_description     'plate'
_exptl_crystal_colour     'colourless'
_exptl_crystal_size_max     0.45
_exptl_crystal_size_mid     0.32
_exptl_crystal_size_min     0.10
_exptl_crystal_density_diffrn     1.402
_exptl_crystal_density_meas     ?
_exptl_crystal_density_method     'not measured'
_exptl_crystal_F_000     492
_exptl_absorpt_coefficient_mu     0.282
_exptl_absorpt_correction_type     'multi-scan'
_exptl_absorpt_process_details     '(<i>SADABS</i>; Bruker, 2005)'
_exptl_absorpt_correction_T_min     0.884
_exptl_absorpt_correction_T_max     0.973
_exptl_special_details
;
The low-temperature data was collected with the Oxford Cyrosystem Cobra
low-temperature attachment.
;
_diffrn_ambient_temperature     100.00(10)
_diffrn_radiation_type     MoK\a
_diffrn_radiation_wavelength     0.71073
_diffrn_radiation_source     'fine-focus sealed tube'
_diffrn_radiation_monochromator     graphite
_diffrn_measurement_device_type
;
Bruker SMART APEXII CCD area-detector
;
_diffrn_measurement_method     '\f and \w'
_diffrn_detector_area_resol_mean     ?
_diffrn_reflns_number     45467
_diffrn_reflns_av_R_equivalents     0.040
_diffrn_reflns_av_sigmaI/netI     0.040
_diffrn_reflns_theta_min     2.1
_diffrn_reflns_theta_max     36.6
_diffrn_reflns_theta_full     36.6
_diffrn_measured_fraction_theta_max     0.987
_diffrn_measured_fraction_theta_full     0.987
_diffrn_reflns_limit_h_min     -17
_diffrn_reflns_limit_h_max     17
_diffrn_reflns_limit_k_min     -17
_diffrn_reflns_limit_k_max     17
_diffrn_reflns_limit_l_min     -19
_diffrn_reflns_limit_l_max     19
_diffrn_standards_number     0
_diffrn_standards_interval_count     ?
_diffrn_standards_interval_time     ?
_diffrn_standards_decay_%     ?
_refine_special_details
;
Refinement of <i>F</i>^2^ against ALL reflections. The weighted <i>R</i>-factor
<i>wR</i> and goodness of fit <i>S</i> are based on <i>F</i>^2^, conventional
<i>R</i>-factors <i>R</i> are based on <i>F</i>, with <i>F</i> set to zero for
negative <i>F</i>^2^. The threshold expression of <i>F</i>^2^ >
\s(<i>F</i>^2^) is used only for calculating <i>R</i>-factors(gt) <i>etc</i>.
and is not relevant to the choice of reflections for refinement.
<i>R</i>-factors based on <i>F</i>^2^ are statistically about twice as large
as those based on <i>F</i>, and <i>R</i>- factors based on ALL data will be
even larger.
;
_reflns_number_total     10830
_reflns_number_gt     8078
_reflns_threshold_expression     I>2\s(I)
_refine_ls_structure_factor_coef     Fsqd
_refine_ls_matrix_type     full
_refine_ls_R_factor_all     0.061
_refine_ls_R_factor_gt     0.042
_refine_ls_wR_factor_gt     0.107
_refine_ls_wR_factor_ref     0.116
_refine_ls_goodness_of_fit_ref     1.10
_refine_ls_restrained_S_all     1.10
_refine_ls_number_reflns     10830
_refine_ls_number_parameters     314
_refine_ls_number_restraints     0
_refine_ls_hydrogen_treatment     mixed
_refine_ls_weighting_scheme     calc
_refine_ls_weighting_details
         'calc w=1/[\s^2^(Fo^2^)+(0.0547P)^2^+0.1125P] where P=(Fo^2^+2Fc^2^)/3'
_atom_sites_solution_hydrogens     geom
_atom_sites_solution_primary     direct
_atom_sites_solution_secondary     difmap
_refine_ls_shift/su_max     0.001
_refine_ls_shift/su_mean     0.000
_refine_diff_density_max     0.90
_refine_diff_density_min     -0.63
_refine_ls_extinction_method     none
_refine_ls_extinction_coef     ?
loop_
    _atom_type_symbol
    _atom_type_description
    _atom_type_scat_dispersion_real
    _atom_type_scat_dispersion_imag
    _atom_type_scat_source
    'C' 'C' 0.0033 0.0016
                         'International Tables Vol C Tables 4.2.6.8 and 6.1.1.4'
    'H' 'H' 0.0000 0.0000
                         'International Tables Vol C Tables 4.2.6.8 and 6.1.1.4'
    'N' 'N' 0.0061 0.0033
                         'International Tables Vol C Tables 4.2.6.8 and 6.1.1.4'
    'O' 'O' 0.0106 0.0060
                         'International Tables Vol C Tables 4.2.6.8 and 6.1.1.4'
    'S' 'S' 0.1246 0.1234
                         'International Tables Vol C Tables 4.2.6.8 and 6.1.1.4'
_computing_data_collection     'APEX2 (Bruker, 2005)'
_computing_cell_refinement     'APEX2 (Bruker, 2005)'
_computing_data_reduction     'SAINT (Bruker, 2005)'
_computing_structure_solution     'SHELXTL (Sheldrick, 2008)'
_computing_structure_refinement     'SHELXTL (Sheldrick, 2008)'
_computing_molecular_graphics     'SHELXTL (Sheldrick, 2008)'
_computing_publication_material
;
SHELXTL (Sheldrick, 2008) and PLATON (Spek, 2003)
;
loop_
    _atom_site_type_symbol
    _atom_site_label
    _atom_site_fract_x
    _atom_site_fract_y
    _atom_site_fract_z
    _atom_site_U_iso_or_equiv
    _atom_site_adp_type
    _atom_site_calc_flag
    _atom_site_refinement_flags
    _atom_site_occupancy
    _atom_site_disorder_assembly
    _atom_site_disorder_group
    S S1A 0.96703(3) 0.48913(3) 0.19973(2) 0.01747(6) Uani d . 1 . .
    O O1A 0.51514(8) 0.27402(9) -0.26347(7) 0.02001(15) Uani d . 1 . .
    O O2A 0.30169(8) 0.21411(9) -0.07261(7) 0.01997(15) Uani d . 1 . .
    N N1A 0.71556(9) 0.38149(9) 0.09845(8) 0.01559(15) Uani d . 1 . .
    N N2A 0.82582(9) 0.42443(9) 0.09440(8) 0.01634(15) Uani d . 1 . .
    N N3A 0.72833(10) 0.41202(10) 0.30323(9) 0.01863(16) Uani d . 1 . .
    C C1A 0.60929(10) 0.32375(11) -0.13430(9) 0.01602(17) Uani d . 1 . .
    H H1AA 0.6832 0.3453 -0.2035 0.019 Uiso calc R 1 . .
    C C2A 0.50692(10) 0.28289(11) -0.14735(9) 0.01535(16) Uani d . 1 . .
    C C3A 0.39489(10) 0.25053(10) -0.04411(9) 0.01556(16) Uani d . 1 . .
    C C4A 0.38655(10) 0.25938(11) 0.07304(9) 0.01677(17) Uani d . 1 . .
    H H4AA 0.3126 0.2376 0.1421 0.020 Uiso calc R 1 . .
    C C5A 0.48947(10) 0.30101(11) 0.08621(9) 0.01594(17) Uani d . 1 . .
    H H5AA 0.4835 0.3078 0.1643 0.019 Uiso calc R 1 . .
    C C6A 0.60192(10) 0.33279(10) -0.01652(9) 0.01479(16) Uani d . 1 . .
    C C7A 0.71238(10) 0.37674(11) -0.00763(9) 0.01642(17) Uani d . 1 . .
    H H7AA 0.7819 0.4018 -0.0799 0.020 Uiso calc R 1 . .
    C C8A 0.83058(10) 0.43992(10) 0.20092(9) 0.01451(16) Uani d . 1 . .
    C C9A 0.18681(12) 0.17340(13) 0.02852(11) 0.0237(2) Uani d . 1 . .
    H H9AA 0.1261 0.1552 -0.0041 0.036 Uiso calc R 1 . .
    H H9AB 0.1337 0.2473 0.0688 0.036 Uiso calc R 1 . .
    H H9AC 0.2236 0.0904 0.0886 0.036 Uiso calc R 1 . .
    S S1B 0.47040(3) 0.21971(3) 0.47447(3) 0.02029(6) Uani d . 1 . .
    O O1B 0.02689(9) -0.32448(8) 0.32698(8) 0.02095(15) Uani d . 1 . .
    O O2B -0.18810(8) -0.11332(8) 0.24783(7) 0.01905(14) Uani d . 1 . .
    N N1B 0.20913(9) 0.10835(9) 0.38890(8) 0.01597(15) Uani d . 1 . .
    N N2B 0.31944(9) 0.10741(9) 0.42677(8) 0.01711(15) Uani d . 1 . .
    N N3B 0.23043(10) 0.34380(10) 0.39796(9) 0.02002(17) Uani d . 1 . .
    C C1B 0.10696(10) -0.16764(10) 0.36407(9) 0.01606(17) Uani d . 1 . .
    H H1BA 0.1780 -0.2427 0.3942 0.019 Uiso calc R 1 . .
    C C2B 0.01113(10) -0.19098(10) 0.32466(9) 0.01548(16) Uani d . 1 . .
    C C3B -0.09831(10) -0.07809(10) 0.28235(9) 0.01488(16) Uani d . 1 . .
    C C4B -0.10910(10) 0.05636(10) 0.27978(9) 0.01613(17) Uani d . 1 . .
    H H4BA -0.1822 0.1310 0.2526 0.019 Uiso calc R 1 . .
    C C5B -0.01134(10) 0.07990(10) 0.31756(9) 0.01574(16) Uani d . 1 . .
    H H5BA -0.0188 0.1701 0.3152 0.019 Uiso calc R 1 . .
    C C6B 0.09823(10) -0.03191(10) 0.35910(9) 0.01469(16) Uani d . 1 . .
    C C7B 0.20549(10) -0.01329(10) 0.39715(9) 0.01585(17) Uani d . 1 . .
    H H7BA 0.2733 -0.0917 0.4283 0.019 Uiso calc R 1 . .
    C C8B 0.32919(10) 0.22659(11) 0.43096(9) 0.01633(17) Uani d . 1 . .
    C C9B -0.30345(11) -0.00063(12) 0.20815(11) 0.0222(2) Uani d . 1 . .
    H H9BA -0.3624 -0.0365 0.1894 0.033 Uiso calc R 1 . .
    H H9BB -0.2670 0.0658 0.1342 0.033 Uiso calc R 1 . .
    H H9BC -0.3583 0.0444 0.2743 0.033 Uiso calc R 1 . .
    O O1W 0.34588(8) 0.53871(8) 0.45766(7) 0.02077(15) Uani d . 1 . .
    H H2W1 0.3911 0.4524 0.4611 0.031 Uiso d R 1 . .
    H H1W1 0.3945 0.5902 0.3981 0.031 Uiso d R 1 . .
    H H2NA 0.8880(18) 0.4499(18) 0.0167(16) 0.037(4) Uiso d . 1 . .
    H H2NB 0.3777(17) 0.0311(18) 0.4514(15) 0.032(4) Uiso d . 1 . .
    H H3NA 0.6636(16) 0.3855(16) 0.3001(14) 0.025(4) Uiso d . 1 . .
    H H3NB 0.7234(15) 0.4214(16) 0.3744(14) 0.025(4) Uiso d . 1 . .
    H H3NC 0.2333(17) 0.4172(18) 0.4051(15) 0.033(4) Uiso d . 1 . .
    H H3ND 0.1594(16) 0.3384(16) 0.3798(14) 0.026(4) Uiso d . 1 . .
    H H1OA 0.4418(18) 0.2630(18) -0.2614(16) 0.036(4) Uiso d . 1 . .
    H H1OB -0.0391(18) -0.3255(18) 0.3063(16) 0.037(4) Uiso d . 1 . .
loop_
    _atom_site_aniso_label
    _atom_site_aniso_U_11
    _atom_site_aniso_U_22
    _atom_site_aniso_U_33
    _atom_site_aniso_U_12
    _atom_site_aniso_U_13
    _atom_site_aniso_U_23
    S1A 0.01803(11) 0.02175(12) 0.01820(11) -0.01016(9) -0.00575(8) -0.00572(9)
    O1A 0.0214(3) 0.0294(4) 0.0160(3) -0.0126(3) -0.0040(3) -0.0087(3)
    O2A 0.0179(3) 0.0289(4) 0.0197(3) -0.0134(3) -0.0029(3) -0.0087(3)
    N1A 0.0144(3) 0.0177(4) 0.0181(4) -0.0063(3) -0.0058(3) -0.0050(3)
    N2A 0.0165(3) 0.0214(4) 0.0155(3) -0.0096(3) -0.0047(3) -0.0048(3)
    N3A 0.0176(4) 0.0251(4) 0.0174(4) -0.0100(3) -0.0029(3) -0.0079(3)
    C1A 0.0152(4) 0.0199(4) 0.0155(4) -0.0075(3) -0.0031(3) -0.0057(3)
    C2A 0.0166(4) 0.0179(4) 0.0149(4) -0.0063(3) -0.0049(3) -0.0057(3)
    C3A 0.0144(4) 0.0174(4) 0.0179(4) -0.0066(3) -0.0047(3) -0.0054(3)
    C4A 0.0162(4) 0.0203(4) 0.0156(4) -0.0079(3) -0.0031(3) -0.0048(3)
    C5A 0.0163(4) 0.0197(4) 0.0141(4) -0.0068(3) -0.0042(3) -0.0049(3)
    C6A 0.0142(4) 0.0165(4) 0.0160(4) -0.0052(3) -0.0051(3) -0.0047(3)
    C7A 0.0151(4) 0.0193(4) 0.0172(4) -0.0070(3) -0.0045(3) -0.0048(3)
    C8A 0.0147(4) 0.0142(4) 0.0167(4) -0.0042(3) -0.0058(3) -0.0045(3)
    C9A 0.0193(4) 0.0321(6) 0.0253(5) -0.0151(4) -0.0009(4) -0.0105(4)
    S1B 0.01952(11) 0.01809(12) 0.02886(13) -0.00806(9) -0.01069(10) -0.00520(9)
    O1B 0.0208(3) 0.0155(3) 0.0330(4) -0.0036(3) -0.0123(3) -0.0099(3)
    O2B 0.0178(3) 0.0175(3) 0.0280(4) -0.0032(3) -0.0118(3) -0.0089(3)
    N1B 0.0142(3) 0.0186(4) 0.0181(4) -0.0064(3) -0.0052(3) -0.0054(3)
    N2B 0.0157(3) 0.0157(4) 0.0236(4) -0.0053(3) -0.0086(3) -0.0049(3)
    N3B 0.0193(4) 0.0159(4) 0.0279(4) -0.0046(3) -0.0095(3) -0.0061(3)
    C1B 0.0148(4) 0.0152(4) 0.0201(4) -0.0028(3) -0.0063(3) -0.0065(3)
    C2B 0.0158(4) 0.0141(4) 0.0191(4) -0.0044(3) -0.0049(3) -0.0067(3)
    C3B 0.0146(4) 0.0169(4) 0.0164(4) -0.0057(3) -0.0047(3) -0.0059(3)
    C4B 0.0168(4) 0.0152(4) 0.0187(4) -0.0045(3) -0.0072(3) -0.0045(3)
    C5B 0.0170(4) 0.0137(4) 0.0183(4) -0.0050(3) -0.0058(3) -0.0044(3)
    C6B 0.0148(4) 0.0156(4) 0.0158(4) -0.0055(3) -0.0041(3) -0.0050(3)
    C7B 0.0150(4) 0.0164(4) 0.0182(4) -0.0050(3) -0.0054(3) -0.0051(3)
    C8B 0.0165(4) 0.0172(4) 0.0173(4) -0.0073(3) -0.0039(3) -0.0045(3)
    C9B 0.0193(4) 0.0214(5) 0.0322(5) -0.0022(4) -0.0141(4) -0.0104(4)
    O1W 0.0225(4) 0.0180(3) 0.0206(3) -0.0044(3) -0.0056(3) -0.0051(3)
_geom_special_details
;
All e.s.d.'s (except the e.s.d. in the dihedral angle between two l.s. planes)
are estimated using the full covariance matrix. The cell e.s.d.'s are taken
into account individually in the estimation of e.s.d.'s in distances, angles
and torsion angles; correlations between e.s.d.'s in cell parameters are only
used when they are defined by crystal symmetry. An approximate (isotropic)
treatment of cell e.s.d.'s is used for estimating e.s.d.'s involving l.s.
planes.
;
loop_
    _geom_bond_atom_site_label_1
    _geom_bond_atom_site_label_2
    _geom_bond_site_symmetry_2
    _geom_bond_distance
    _geom_bond_publ_flag
    S1A C8A . 1.6988(10) ?
    O1A C2A . 1.3794(11) ?
    O1A H1OA . 0.814(17) ?
    O2A C3A . 1.3593(12) ?
    O2A C9A . 1.4322(13) ?
    N1A C7A . 1.2857(12) ?
    N1A N2A . 1.3794(12) ?
    N2A C8A . 1.3486(12) ?
    N2A H2NA . 0.928(17) ?
    N3A C8A . 1.3219(13) ?
    N3A H3NA . 0.847(16) ?
    N3A H3NB . 0.864(15) ?
    C1A C2A . 1.3776(13) ?
    C1A C6A . 1.4028(13) ?
    C1A H1AA . 0.9300 ?
    C2A C3A . 1.3993(14) ?
    C3A C4A . 1.3912(13) ?
    C4A C5A . 1.3890(14) ?
    C4A H4AA . 0.9300 ?
    C5A C6A . 1.3977(14) ?
    C5A H5AA . 0.9300 ?
    C6A C7A . 1.4550(13) ?
    C7A H7AA . 0.9300 ?
    C9A H9AA . 0.9600 ?
    C9A H9AB . 0.9600 ?
    C9A H9AC . 0.9600 ?
    S1B C8B . 1.7090(10) ?
    O1B C2B . 1.3668(12) ?
    O1B H1OB . 0.820(17) ?
    O2B C3B . 1.3633(12) ?
    O2B C9B . 1.4324(12) ?
    N1B C7B . 1.2836(13) ?
    N1B N2B . 1.3824(11) ?
    N2B C8B . 1.3373(13) ?
    N2B H2NB . 0.841(17) ?
    N3B C8B . 1.3292(13) ?
    N3B H3NC . 0.832(17) ?
    N3B H3ND . 0.875(16) ?
    C1B C2B . 1.3816(13) ?
    C1B C6B . 1.4016(14) ?
    C1B H1BA . 0.9300 ?
    C2B C3B . 1.4037(13) ?
    C3B C4B . 1.3905(14) ?
    C4B C5B . 1.3888(13) ?
    C4B H4BA . 0.9300 ?
    C5B C6B . 1.3966(13) ?
    C5B H5BA . 0.9300 ?
    C6B C7B . 1.4547(13) ?
    C7B H7BA . 0.9300 ?
    C9B H9BA . 0.9600 ?
    C9B H9BB . 0.9600 ?
    C9B H9BC . 0.9600 ?
    O1W H2W1 . 0.8600 ?
    O1W H1W1 . 0.8531 ?
loop_
    _geom_angle_atom_site_label_1
    _geom_angle_atom_site_label_2
    _geom_angle_atom_site_label_3
    _geom_angle_site_symmetry_1
    _geom_angle_site_symmetry_3
    _geom_angle
    _geom_angle_publ_flag
    C2A O1A H1OA . . 109.5(12) ?
    C3A O2A C9A . . 117.44(8) ?
    C7A N1A N2A . . 115.51(8) ?
    C8A N2A N1A . . 118.54(8) ?
    C8A N2A H2NA . . 123.0(10) ?
    N1A N2A H2NA . . 118.2(10) ?
    C8A N3A H3NA . . 120.0(10) ?
    C8A N3A H3NB . . 122.4(10) ?
    H3NA N3A H3NB . . 117.6(14) ?
    C2A C1A C6A . . 119.93(9) ?
    C2A C1A H1AA . . 120.0 ?
    C6A C1A H1AA . . 120.0 ?
    C1A C2A O1A . . 119.54(9) ?
    C1A C2A C3A . . 120.63(9) ?
    O1A C2A C3A . . 119.82(8) ?
    O2A C3A C4A . . 126.57(9) ?
    O2A C3A C2A . . 113.56(8) ?
    C4A C3A C2A . . 119.86(9) ?
    C5A C4A C3A . . 119.55(9) ?
    C5A C4A H4AA . . 120.2 ?
    C3A C4A H4AA . . 120.2 ?
    C4A C5A C6A . . 120.79(9) ?
    C4A C5A H5AA . . 119.6 ?
    C6A C5A H5AA . . 119.6 ?
    C5A C6A C1A . . 119.24(9) ?
    C5A C6A C7A . . 122.91(8) ?
    C1A C6A C7A . . 117.85(9) ?
    N1A C7A C6A . . 121.12(9) ?
    N1A C7A H7AA . . 119.4 ?
    C6A C7A H7AA . . 119.4 ?
    N3A C8A N2A . . 117.23(9) ?
    N3A C8A S1A . . 123.10(7) ?
    N2A C8A S1A . . 119.64(7) ?
    O2A C9A H9AA . . 109.5 ?
    O2A C9A H9AB . . 109.5 ?
    H9AA C9A H9AB . . 109.5 ?
    O2A C9A H9AC . . 109.5 ?
    H9AA C9A H9AC . . 109.5 ?
    H9AB C9A H9AC . . 109.5 ?
    C2B O1B H1OB . . 109.3(12) ?
    C3B O2B C9B . . 115.87(8) ?
    C7B N1B N2B . . 114.34(8) ?
    C8B N2B N1B . . 120.11(8) ?
    C8B N2B H2NB . . 119.9(11) ?
    N1B N2B H2NB . . 119.9(11) ?
    C8B N3B H3NC . . 118.1(11) ?
    C8B N3B H3ND . . 118.5(10) ?
    H3NC N3B H3ND . . 122.8(15) ?
    C2B C1B C6B . . 120.65(9) ?
    C2B C1B H1BA . . 119.7 ?
    C6B C1B H1BA . . 119.7 ?
    O1B C2B C1B . . 118.58(9) ?
    O1B C2B C3B . . 121.76(9) ?
    C1B C2B C3B . . 119.67(9) ?
    O2B C3B C4B . . 125.42(9) ?
    O2B C3B C2B . . 114.74(9) ?
    C4B C3B C2B . . 119.84(9) ?
    C5B C4B C3B . . 120.41(9) ?
    C5B C4B H4BA . . 119.8 ?
    C3B C4B H4BA . . 119.8 ?
    C4B C5B C6B . . 120.01(9) ?
    C4B C5B H5BA . . 120.0 ?
    C6B C5B H5BA . . 120.0 ?
    C5B C6B C1B . . 119.39(9) ?
    C5B C6B C7B . . 122.48(9) ?
    C1B C6B C7B . . 118.13(9) ?
    N1B C7B C6B . . 121.82(9) ?
    N1B C7B H7BA . . 119.1 ?
    C6B C7B H7BA . . 119.1 ?
    N3B C8B N2B . . 118.02(9) ?
    N3B C8B S1B . . 123.94(8) ?
    N2B C8B S1B . . 118.01(7) ?
    O2B C9B H9BA . . 109.5 ?
    O2B C9B H9BB . . 109.5 ?
    H9BA C9B H9BB . . 109.5 ?
    O2B C9B H9BC . . 109.5 ?
    H9BA C9B H9BC . . 109.5 ?
    H9BB C9B H9BC . . 109.5 ?
    H2W1 O1W H1W1 . . 109.0 ?
loop_
    _geom_torsion_atom_site_label_1
    _geom_torsion_atom_site_label_2
    _geom_torsion_atom_site_label_3
    _geom_torsion_atom_site_label_4
    _geom_torsion_site_symmetry_1
    _geom_torsion_site_symmetry_2
    _geom_torsion_site_symmetry_3
    _geom_torsion_site_symmetry_4
    _geom_torsion
    _geom_torsion_publ_flag
    C7A N1A N2A C8A . . . . 176.03(9) ?
    C6A C1A C2A O1A . . . . -179.88(9) ?
    C6A C1A C2A C3A . . . . 0.19(15) ?
    C9A O2A C3A C4A . . . . -3.53(16) ?
    C9A O2A C3A C2A . . . . 177.37(9) ?
    C1A C2A C3A O2A . . . . 179.06(9) ?
    O1A C2A C3A O2A . . . . -0.87(14) ?
    C1A C2A C3A C4A . . . . -0.10(15) ?
    O1A C2A C3A C4A . . . . 179.97(9) ?
    O2A C3A C4A C5A . . . . -178.74(10) ?
    C2A C3A C4A C5A . . . . 0.30(15) ?
    C3A C4A C5A C6A . . . . -0.61(15) ?
    C4A C5A C6A C1A . . . . 0.70(15) ?
    C4A C5A C6A C7A . . . . -179.96(10) ?
    C2A C1A C6A C5A . . . . -0.49(15) ?
    C2A C1A C6A C7A . . . . -179.86(9) ?
    N2A N1A C7A C6A . . . . 179.81(9) ?
    C5A C6A C7A N1A . . . . 3.67(16) ?
    C1A C6A C7A N1A . . . . -176.98(9) ?
    N1A N2A C8A N3A . . . . 0.26(14) ?
    N1A N2A C8A S1A . . . . 178.63(7) ?
    C7B N1B N2B C8B . . . . -175.36(9) ?
    C6B C1B C2B O1B . . . . 177.67(9) ?
    C6B C1B C2B C3B . . . . -1.69(15) ?
    C9B O2B C3B C4B . . . . -1.14(14) ?
    C9B O2B C3B C2B . . . . 178.05(9) ?
    O1B C2B C3B O2B . . . . 1.74(14) ?
    C1B C2B C3B O2B . . . . -178.92(9) ?
    O1B C2B C3B C4B . . . . -179.02(9) ?
    C1B C2B C3B C4B . . . . 0.33(15) ?
    O2B C3B C4B C5B . . . . 179.85(9) ?
    C2B C3B C4B C5B . . . . 0.69(15) ?
    C3B C4B C5B C6B . . . . -0.35(15) ?
    C4B C5B C6B C1B . . . . -1.00(15) ?
    C4B C5B C6B C7B . . . . 178.61(9) ?
    C2B C1B C6B C5B . . . . 2.03(15) ?
    C2B C1B C6B C7B . . . . -177.59(9) ?
    N2B N1B C7B C6B . . . . -178.82(9) ?
    C5B C6B C7B N1B . . . . -3.38(15) ?
    C1B C6B C7B N1B . . . . 176.23(9) ?
    N1B N2B C8B N3B . . . . 0.04(14) ?
    N1B N2B C8B S1B . . . . -178.29(7) ?
loop_
    _geom_hbond_atom_site_label_D
    _geom_hbond_atom_site_label_H
    _geom_hbond_atom_site_label_A
    _geom_hbond_site_symmetry_A
    _geom_hbond_distance_DH
    _geom_hbond_distance_HA
    _geom_hbond_distance_DA
    _geom_hbond_angle_DHA
    _geom_hbond_publ_flag
    O1W H2W1 S1B . 0.86 2.28 3.1257(9) 169 y
    O1W H1W1 O1A 2_665 0.85 1.95 2.7955(12) 173 y
    N2A H2NA S1A 2_765 0.929(18) 2.450(18) 3.3732(9) 172.6(18) y
    N2B H2NB S1B 2_656 0.842(19) 2.571(18) 3.4055(10) 171.2(18) y
    N3A H3NA N1A . 0.847(19) 2.258(15) 2.6129(14) 105.4(12) y
    N3A H3NB O1W 2_666 0.864(16) 2.000(15) 2.8408(12) 164.0(17) y
    N3B H3NC O1W . 0.833(19) 2.399(19) 3.1492(14) 150.2(17) y
    N3B H3ND N1B . 0.875(19) 2.288(17) 2.6554(14) 105.2(13) y
    O1A H1OA O2A . 0.81(2) 2.185(18) 2.6292(12) 114.5(15) y
    O1B H1OB S1A 1_445 0.82(2) 2.685(19) 3.2346(10) 125.9(16) y
    O1B H1OB O2B . 0.82(2) 2.251(19) 2.6949(13) 114.4(16) y
    C1B H1BA O1W 1_545 0.93 2.40 3.3140(14) 169 y
    C9B H9BA O2A 2_555 0.96 2.51 3.2286(15) 131 y
