# Supplementary material for: 3-Hydr­oxy-4-methoxy­benzaldehyde thio­semicarbazone hemihydrate
Source: Acta Crystallogr Sect E Struct Rep Online. 2008 Nov 8;64(Pt 12):o2274–5. doi: 10.1107/S1600536808035617 (PMC2959916; doi:10.1107/S1600536808035617)
Supplement: Supplementary file 2 [file e-64-o2274-Isup2.hkl]

# 
# h,k,l, Fc-squared, Fo-squared, sigma(Fo-squared) and status flag 
# 
data_I
_shelx_title ' patil152m in P-1  (100K)' 
_shelx_refln_list_code          4 
_shelx_F_calc_maximum      192.51 
_exptl_crystal_F_000       492.00 
_reflns_d_resolution_high  0.5962 
 
loop_ 
 _symmetry_equiv_pos_as_xyz 
 'x, y, z' 
 '-x, -y, -z' 
 
_cell_length_a    10.5288 
_cell_length_b    10.7045 
_cell_length_c    11.8154 
_cell_angle_alpha  68.438 
_cell_angle_beta   68.917 
_cell_angle_gamma  68.114 
 
_shelx_F_squared_multiplier     1.000 
 
loop_ 
 _refln_index_h 
 _refln_index_k 
 _refln_index_l 
 _refln_F_squared_calc 
 _refln_F_squared_meas 
 _refln_F_squared_sigma 
 _refln_observed_status 
   1   0   0       59.71       47.83      2.36 o 
   2   0   0        0.24        1.70      0.58 o 
   3   0   0      112.04       97.79      1.97 o 
   4   0   0     1758.40     1826.29     21.71 o 
   5   0   0       28.79       30.37      1.43 o 
   6   0   0     1708.51     1718.53     16.90 o 
   7   0   0       37.15       34.30      1.70 o 
   8   0   0        8.76        5.39      1.79 o 
   9   0   0       73.84       68.04      3.65 o 
  10   0   0      915.12      913.49     15.53 o 
  11   0   0        5.06        8.97      2.32 o 
  12   0   0       68.69       60.86      4.60 o 
  13   0   0       14.11       11.38      3.14 o 
  14   0   0      251.71      259.37     10.09 o 
  15   0   0        9.33        7.23      3.71 o 
 -15   1   0        0.10       -0.92      3.87 o 
 -14   1   0        2.89        5.43      3.21 o 
 -13   1   0       39.79       41.29      8.44 o 
 -12   1   0      161.59      156.92      6.95 o 
 -11   1   0       64.38       54.49      4.32 o 
 -10   1   0      272.33      271.78      8.12 o 
  -9   1   0      488.01      482.06     10.13 o 
  -8   1   0      982.83      931.71     16.47 o 
  -7   1   0       36.15       32.62      1.57 o 
  -6   1   0      111.41      107.95      3.26 o 
  -5   1   0      285.84      317.29      4.53 o 
  -4   1   0     2091.18     2266.43     22.33 o 
  -3   1   0     1836.08     1853.31     22.35 o 
  -2   1   0     1265.90     1357.00     16.52 o 
  -1   1   0     2248.29     2256.00     25.46 o 
   0   1   0      100.57      104.43      2.63 o 
   1   1   0       22.11       29.90      0.81 o 
   2   1   0      102.73      100.62      2.27 o 
   3   1   0      496.77      513.59      8.76 o 
   4   1   0       43.26       39.48      1.98 o 
   5   1   0      140.34      130.36      3.31 o 
   6   1   0        0.50        0.85      0.75 o 
   7   1   0      717.89      767.82      8.76 o 
   8   1   0      402.69      402.59      5.84 o 
   9   1   0     1134.60     1172.69     17.17 o 
  10   1   0      698.09      711.37     13.67 o 
  11   1   0       30.97       28.54      2.96 o 
  12   1   0      264.23      261.81      7.89 o 
  13   1   0       36.93       43.71      7.05 o 
  14   1   0       11.93       14.04      3.92 o 
  15   1   0      118.48      114.44     13.06 o 
  16   1   0       27.96       40.98      6.14 o 
 -15   2   0       71.44       63.26      6.85 o 
 -14   2   0        8.94        9.78      3.70 o 
 -13   2   0       93.97       89.90      6.90 o 
 -12   2   0        3.92        3.96      2.91 o 
 -11   2   0      138.75      134.51      6.51 o 
 -10   2   0      456.45      471.54     11.08 o 
  -9   2   0        0.00       -0.47      1.72 o 
  -8   2   0        9.33        6.74      1.92 o 
  -7   2   0      920.90      920.55     13.76 o 
  -6   2   0       65.34       63.60      2.88 o 
  -5   2   0      100.94       77.20      2.24 o 
  -4   2   0      427.46      465.75      7.31 o 
  -3   2   0      191.98      151.27      3.66 o 
  -2   2   0     5562.09     5604.57     55.90 o 
  -1   2   0    37060.47    36871.17    365.16 o 
   0   2   0      567.44      648.49      9.28 o 
   1   2   0      131.74      174.92      3.74 o 
   2   2   0      783.79      784.57     10.90 o 
   3   2   0     2827.70     2926.75     33.97 o 
   4   2   0      436.69      410.95      7.66 o 
   5   2   0      516.44      520.19      7.65 o 
   6   2   0      102.15      100.09      2.76 o 
   7   2   0      525.86      622.45      8.39 o 
   8   2   0      869.01      878.55     13.88 o 
   9   2   0      437.49      433.13      8.06 o 
  10   2   0       24.72       26.51      2.53 o 
  11   2   0       11.03       14.10      2.75 o 
  12   2   0       12.62       11.97      2.45 o 
  13   2   0      290.30      269.88      8.70 o 
  14   2   0       42.54       39.37      4.41 o 
  15   2   0      113.05      107.20      7.38 o 
  16   2   0       35.10       42.03      5.24 o 
 -14   3   0       40.68       36.99      5.53 o 
 -13   3   0        0.62       -1.02      2.81 o 
 -12   3   0        0.28        1.48      2.72 o 
 -11   3   0      115.81      113.63     10.05 o 
 -10   3   0      565.02      566.05     12.80 o 
  -9   3   0      273.44      246.09      7.70 o 
  -8   3   0        8.08        6.84      2.06 o 
  -7   3   0       64.30       49.28      3.10 o 
  -6   3   0       22.68       20.67      2.61 o 
  -5   3   0      119.52      115.60      3.06 o 
  -4   3   0      114.40      114.93      2.38 o 
  -3   3   0      230.97      272.28      3.45 o 
  -2   3   0      328.58      365.73      5.04 o 
  -1   3   0     7276.39     7549.54     83.59 o 
   0   3   0        0.18        1.26      0.70 o 
   1   3   0      381.95      352.03      6.53 o 
   2   3   0     1879.15     1881.15     20.56 o 
   3   3   0       27.24       27.58      1.53 o 
   4   3   0      314.34      329.51      4.33 o 
   5   3   0       71.96       78.00      2.13 o 
   6   3   0     2697.23     2988.99     32.05 o 
   7   3   0       33.96       32.88      1.69 o 
   8   3   0      977.29     1031.38     11.80 o 
   9   3   0        0.18        0.74      1.42 o 
  10   3   0        0.30        1.22      1.30 o 
  11   3   0        6.29        3.68      1.96 o 
  12   3   0       15.44       12.14      2.58 o 
  13   3   0      128.12      128.70      8.79 o 
  14   3   0      108.91      122.17      6.82 o 
  15   3   0        0.17        0.71      2.69 o 
  16   3   0        0.31       -0.92      3.57 o 
 -14   4   0       13.06        8.88      4.23 o 
 -13   4   0        0.32        0.75      3.13 o 
 -12   4   0       14.55       17.01      3.91 o 
 -11   4   0      312.51      305.27     16.07 o 
 -10   4   0        3.98        2.50      2.29 o 
  -9   4   0       19.55       21.68      3.27 o 
  -8   4   0       75.85       80.22      4.84 o 
  -7   4   0      143.54      136.24      5.50 o 
  -6   4   0      474.80      470.17      8.22 o 
  -5   4   0      413.03      376.70      6.13 o 
  -4   4   0       41.24       32.55      1.68 o 
  -3   4   0      139.83      160.48      2.61 o 
  -2   4   0     5951.73     6083.79     46.92 o 
  -1   4   0      211.25      230.10      5.11 o 
   0   4   0      590.15      562.85      8.97 o 
   1   4   0     2551.85     2569.77     34.98 o 
   2   4   0     2302.67     2331.11     28.13 o 
   3   4   0      936.61     1028.96     15.59 o 
   4   4   0        0.81       -0.62      0.62 o 
   5   4   0        2.41        3.27      0.55 o 
   6   4   0       49.79       36.33      2.11 o 
   7   4   0       97.46       82.65      2.96 o 
   8   4   0       11.44       12.08      1.29 o 
   9   4   0        1.72        2.46      1.42 o 
  10   4   0       82.37       90.30      3.62 o 
  11   4   0        7.97        8.55      1.91 o 
  12   4   0      276.49      292.77      7.53 o 
  13   4   0       14.42       13.82      2.63 o 
  14   4   0      189.65      200.56      9.45 o 
  15   4   0       14.76       16.69      3.55 o 
  16   4   0        0.97        4.36      3.20 o 
 -13   5   0       36.07       36.76      6.32 o 
 -12   5   0      100.14       86.15      7.38 o 
 -11   5   0      413.33      428.41     13.53 o 
 -10   5   0       18.62       11.96      3.29 o 
  -9   5   0        1.74        0.27      2.25 o 
  -8   5   0        3.59        5.71      2.27 o 
  -7   5   0       22.00       15.27      4.11 o 
  -6   5   0      201.25      192.72      5.71 o 
  -5   5   0      246.74      229.45      4.91 o 
  -4   5   0       28.72       28.42      1.56 o 
  -3   5   0      116.34      132.50      2.95 o 
  -2   5   0     4644.71     4848.21     38.37 o 
  -1   5   0      705.72      590.88      8.01 o 
   0   5   0       67.86       85.38      3.60 o 
   1   5   0       59.41       39.83      2.38 o 
   2   5   0        0.72        0.56      0.84 o 
   3   5   0      796.36      803.43     12.14 o 
   4   5   0      213.18      250.15      4.55 o 
   5   5   0     1499.25     1569.15     17.68 o 
   6   5   0       36.20       48.95      2.49 o 
   7   5   0     1285.59     1301.37     13.52 o 
   8   5   0      470.54      480.97      6.70 o 
   9   5   0        8.84        8.56      1.66 o 
  10   5   0       37.59       37.57      2.65 o 
  11   5   0       75.28       82.66      5.20 o 
  12   5   0      102.21       98.03      4.58 o 
  13   5   0      141.42      158.94      5.98 o 
  14   5   0       13.93       10.97      3.04 o 
  15   5   0       64.47       85.41     16.78 o 
  16   5   0       58.29       70.62      6.12 o 
 -13   6   0        4.78        3.02      4.52 o 
 -12   6   0      132.84      130.49     10.14 o 
 -11   6   0      123.52      107.85      8.02 o 
 -10   6   0       11.94       11.83      3.76 o 
  -9   6   0      286.22      320.45     10.45 o 
  -8   6   0       13.27       16.72      3.10 o 
  -7   6   0      234.71      232.85      7.75 o 
  -6   6   0       35.55       38.00      4.23 o 
  -5   6   0      323.95      329.01      6.37 o 
  -4   6   0        8.08        5.06      0.97 o 
  -3   6   0     1016.00     1004.45     10.07 o 
  -2   6   0        0.04        0.46      0.70 o 
  -1   6   0      522.88      523.35      6.82 o 
   0   6   0       26.00       22.03      1.47 o 
   1   6   0     1234.52     1281.02     13.60 o 
   2   6   0     1251.31     1300.87     14.91 o 
   3   6   0       37.86       37.86      2.28 o 
   4   6   0      110.25      115.16      3.68 o 
   5   6   0      262.16      279.83      6.35 o 
   6   6   0        3.68        1.27      0.84 o 
   7   6   0      699.40      672.29     12.86 o 
   8   6   0       54.42       59.60      3.27 o 
   9   6   0      341.56      367.99      7.56 o 
  10   6   0        1.06        2.85      1.93 o 
  11   6   0      137.66      137.32     10.92 o 
  12   6   0        1.03        0.77      2.66 o 
  13   6   0      310.36      327.72     10.10 o 
  14   6   0        3.12        5.21      2.96 o 
  15   6   0       55.43       45.24      5.01 o 
  16   6   0        4.17        8.39      3.73 o 
 -12   7   0       12.52        9.69      4.63 o 
 -11   7   0       64.99       59.58      6.76 o 
 -10   7   0       16.84        8.16      3.94 o 
  -9   7   0       67.79       80.35     10.50 o 
  -8   7   0        0.16        0.88      2.45 o 
  -7   7   0       71.02       51.19      5.18 o 
  -6   7   0      153.61      163.47      6.12 o 
  -5   7   0       54.53       53.11      3.26 o 
  -4   7   0      173.03      167.51      4.31 o 
  -3   7   0     2244.68     2303.95     20.17 o 
  -2   7   0      358.77      321.56      5.49 o 
  -1   7   0     1020.91     1053.80     11.13 o 
   0   7   0      437.55      412.24      6.07 o 
   1   7   0      169.76      176.64      3.63 o 
   2   7   0      457.32      448.91      9.56 o 
   3   7   0        6.28        4.67      1.34 o 
   4   7   0      120.65      118.39      3.68 o 
   5   7   0       14.95       13.32      1.95 o 
   6   7   0      804.65      770.87     13.27 o 
   7   7   0       60.63       58.45      3.92 o 
   8   7   0       25.22       20.49      6.92 o 
   9   7   0      214.18      216.47      8.54 o 
  10   7   0      388.75      415.47     10.67 o 
  11   7   0      270.53      278.37     23.76 o 
  12   7   0      207.49      216.44     10.58 o 
  13   7   0       42.81       45.49      4.62 o 
  14   7   0      152.40      163.23      8.46 o 
  15   7   0       36.97       49.78      5.28 o 
  16   7   0      342.62      362.30     16.26 o 
 -11   8   0       87.11      111.03     20.35 o 
 -10   8   0       22.47       29.41      5.33 o 
  -9   8   0        0.20        6.15      3.49 o 
  -8   8   0       72.30       86.46      7.48 o 
  -7   8   0       18.23       15.16      3.67 o 
  -6   8   0      323.29      342.72      9.96 o 
  -5   8   0       33.34       27.07      4.35 o 
  -4   8   0      203.91      215.05      4.56 o 
  -3   8   0      284.77      298.77      6.36 o 
  -2   8   0      276.31      271.27      5.97 o 
  -1   8   0      831.67      808.11     13.31 o 
   0   8   0       21.58       13.74      1.70 o 
   1   8   0      233.55      220.77      5.09 o 
   2   8   0       47.39       42.08      2.91 o 
   3   8   0        1.72       -0.60      1.41 o 
   4   8   0        3.31        2.27      1.51 o 
   5   8   0      104.76       93.59      8.47 o 
   6   8   0     1247.86     1209.66     29.59 o 
   7   8   0       26.88       29.62      5.19 o 
   8   8   0     1854.45     1832.67     30.63 o 
   9   8   0      152.60      152.50     10.96 o 
  10   8   0      194.57      194.15     15.85 o 
  11   8   0        8.50        7.80      2.71 o 
  12   8   0      604.86      649.07     15.66 o 
  13   8   0        3.50        2.04      3.20 o 
  14   8   0        5.75        3.35      3.84 o 
  15   8   0       15.62        2.94      4.29 o 
  16   8   0      103.62      114.22      9.67 o 
 -10   9   0        2.42        3.15      4.78 o 
  -9   9   0       22.94       12.95      5.21 o 
  -8   9   0        4.02       -3.06      3.68 o 
  -7   9   0       69.72       78.27      7.86 o 
  -6   9   0      196.85      217.91      9.86 o 
  -5   9   0       40.55       36.36      3.57 o 
  -4   9   0       67.13       61.34      2.88 o 
  -3   9   0       42.71       46.95      2.94 o 
  -2   9   0      340.74      343.58      7.32 o 
  -1   9   0      346.46      329.23      7.36 o 
   0   9   0      256.12      248.48      7.00 o 
   1   9   0      309.64      301.97      6.45 o 
   2   9   0      125.64      118.51      4.78 o 
   3   9   0       12.30       19.45      2.48 o 
   4   9   0       93.42       81.53      4.64 o 
   5   9   0      229.35      222.59      7.95 o 
   6   9   0       14.90       13.22      3.05 o 
   7   9   0       14.60       10.11      3.77 o 
   8   9   0      868.23      881.25     18.58 o 
   9   9   0       42.44       52.86      4.92 o 
  10   9   0        1.97        0.43      2.54 o 
  11   9   0        6.95        1.28      3.46 o 
  12   9   0       21.48       17.81      5.08 o 
  13   9   0      217.03      211.83     12.72 o 
  14   9   0       61.52       46.79      7.27 o 
  15   9   0      244.11      267.36     15.06 o 
  -9  10   0       28.02       25.25      8.62 o 
  -8  10   0      110.92       93.41     12.09 o 
  -7  10   0      197.66      220.26     15.74 o 
  -6  10   0        0.43       10.42      5.20 o 
  -5  10   0       27.52       38.19      4.89 o 
  -4  10   0      695.05      730.69     12.68 o 
  -3  10   0        3.45        4.19      1.78 o 
  -2  10   0        4.55        3.01      1.69 o 
  -1  10   0       80.03       75.91      4.01 o 
   0  10   0      200.33      194.52      6.54 o 
   1  10   0        8.20        8.94      2.74 o 
   2  10   0      237.72      235.04      6.85 o 
   3  10   0       52.23       49.68      3.70 o 
   4  10   0      315.02      296.97     12.00 o 
   5  10   0      355.44      401.16     11.65 o 
   6  10   0     1001.81      948.93     24.52 o 
   7  10   0      440.24      439.96     18.82 o 
   8  10   0        4.41        5.26      3.34 o 
   9  10   0      330.43      328.03     14.02 o 
  10  10   0        0.66        1.25      3.39 o 
  11  10   0      226.03      230.43     10.89 o 
  12  10   0        5.96        4.48      4.25 o 
  13  10   0       23.45       21.31      6.06 o 
  14  10   0       50.83       54.59      8.13 o 
  15  10   0       83.78       51.95      8.24 o 
  -8  11   0        6.30        7.51      9.07 o 
  -7  11   0       28.17        8.14     18.39 o 
  -6  11   0        3.71        6.75      6.86 o 
  -5  11   0       15.78       10.12      4.22 o 
  -4  11   0       95.14      117.33      8.41 o 
  -3  11   0        0.06        2.54      2.03 o 
  -2  11   0       86.07      100.51      5.04 o 
  -1  11   0        7.72        8.82      2.22 o 
   0  11   0       29.58       22.46      3.13 o 
   1  11   0        0.68        3.45      2.55 o 
   2  11   0      201.94      196.91      7.29 o 
   3  11   0        2.22       -0.36      2.42 o 
   4  11   0       52.37       41.83      8.62 o 
   5  11   0       80.13       60.45      6.77 o 
   6  11   0      170.83      170.04     23.53 o 
   7  11   0      155.40      146.93      9.46 o 
   8  11   0       52.92       41.83      5.99 o 
   9  11   0       53.06       65.36      7.03 o 
  10  11   0      228.88      215.10     11.15 o 
  11  11   0       18.92       17.28      4.67 o 
  12  11   0      149.31      173.92     13.18 o 
  13  11   0       21.70       15.40      5.87 o 
  14  11   0      240.14      266.87     16.38 o 
  -7  12   0        0.02        2.05      6.12 o 
  -6  12   0        3.75        7.29      5.72 o 
  -5  12   0      180.66      193.22     12.42 o 
  -4  12   0        3.03        2.46      2.74 o 
  -3  12   0       32.31       28.49      3.17 o 
  -2  12   0        5.73        4.02      2.31 o 
  -1  12   0      292.53      330.70      9.86 o 
   0  12   0       28.31       26.24      4.13 o 
   1  12   0      110.29      122.98      9.35 o 
   2  12   0        1.33       -0.29      3.27 o 
   3  12   0      171.05      164.34     13.17 o 
   4  12   0      203.77      209.20     11.82 o 
   5  12   0      432.77      412.80     28.46 o 
   6  12   0      648.41      686.81     53.63 o 
   7  12   0      116.32       99.06      8.69 o 
   8  12   0       96.53      100.94      8.84 o 
   9  12   0        1.49       -0.39      3.32 o 
  10  12   0      101.70       91.28     14.89 o 
  11  12   0       34.90       33.44      6.41 o 
  12  12   0       48.86       56.28      9.45 o 
  13  12   0       24.78       28.16      7.53 o 
  14  12   0      161.20      132.44     12.87 o 
  -6  13   0        0.02       -3.04      7.00 o 
  -5  13   0      264.97      308.32     30.87 o 
  -4  13   0       10.08       11.60      5.81 o 
  -3  13   0        6.54        7.91      4.50 o 
  -2  13   0        4.37        8.71      3.36 o 
  -1  13   0       60.20       60.34      5.86 o 
   0  13   0        1.11       -1.35      2.90 o 
   1  13   0       74.28       69.75      8.12 o 
   2  13   0        0.04       -0.78      3.71 o 
   3  13   0      115.04       95.28      9.04 o 
   4  13   0       18.48       17.05      9.28 o 
   5  13   0        2.76        6.95      5.29 o 
   6  13   0        3.02        3.89      4.56 o 
   7  13   0      109.56      114.43     10.12 o 
   8  13   0        1.80        4.97      4.31 o 
   9  13   0      221.92      226.63     18.33 o 
  10  13   0       15.37       12.01      4.88 o 
  11  13   0      180.87      191.49     31.62 o 
  12  13   0        1.91        2.30      4.82 o 
  13  13   0       38.44       30.83      8.58 o 
  -3  14   0        0.48        2.69      7.89 o 
  -2  14   0       18.02       17.86      4.31 o 
  -1  14   0       18.40       18.41      4.52 o 
   0  14   0        2.00        6.38      3.71 o 
   1  14   0        0.42        0.78      3.37 o 
   2  14   0       89.17      105.58     10.14 o 
   3  14   0      294.20      304.86     15.57 o 
   4  14   0       84.25       69.06      9.52 o 
   5  14   0      261.91      250.78     14.46 o 
   6  14   0       71.23       73.34      9.22 o 
   7  14   0       48.76       54.02     10.45 o 
   8  14   0        1.70        3.08      4.50 o 
   9  14   0      111.96      134.49     11.44 o 
  10  14   0       50.69       47.42      7.86 o 
  11  14   0       28.19       26.85     10.80 o 
  12  14   0        0.12        3.01      5.87 o 
  -2  15   0        1.78        0.69      4.95 o 
  -1  15   0        1.22        4.51      5.13 o 
   0  15   0        4.69        7.62      5.32 o 
   1  15   0       10.83        9.24      9.19 o 
   2  15   0       16.83       27.46      7.64 o 
   3  15   0       23.21       14.98      6.19 o 
   4  15   0       16.10       13.64      6.70 o 
   5  15   0       13.67       12.84      9.22 o 
   6  15   0       81.82       80.19     10.30 o 
   7  15   0       15.73       19.53      6.89 o 
   8  15   0      207.87      198.31     14.16 o 
   9  15   0        4.74        7.16      5.80 o 
  10  15   0       27.63       34.01      7.46 o 
  11  15   0        1.89       -1.12      5.08 o 
   0  16   0        0.46       18.22     11.48 o 
   1  16   0      130.31      129.25     15.02 o 
   2  16   0       58.15       48.74      8.88 o 
   3  16   0        1.41        2.39      5.75 o 
   4  16   0       54.38       46.34     15.68 o 
   5  16   0       45.47       52.63     14.38 o 
   6  16   0        7.05       17.62     11.18 o 
   7  16   0      155.33      164.85     21.42 o 
   8  16   0       23.70       22.21      7.32 o 
  -7 -16   1       68.95       65.73     16.00 o 
  -6 -16   1        6.94        0.04      9.71 o 
  -5 -16   1        5.21       19.58     11.11 o 
  -4 -16   1        5.98        1.82      6.19 o 
  -3 -16   1       14.83        7.35      6.33 o 
  -2 -16   1       20.84        7.08      6.13 o 
 -10 -15   1       18.25       14.59      6.30 o 
  -9 -15   1      222.98      225.69     15.22 o 
  -8 -15   1        8.87        5.19      5.84 o 
  -7 -15   1      157.48      194.36     14.28 o 
  -6 -15   1       61.99       56.73     14.15 o 
  -5 -15   1      134.67      150.21     19.84 o 
  -4 -15   1       54.67       54.43      9.03 o 
  -3 -15   1      235.79      276.09     15.93 o 
  -2 -15   1       13.88        7.52      5.69 o 
  -1 -15   1        0.04       -0.62      4.91 o 
   0 -15   1       19.59       18.90     13.25 o 
   1 -15   1        5.22        3.58      5.37 o 
   2 -15   1       25.75       13.97      5.74 o 
 -11 -14   1       29.83       34.63      9.22 o 
 -10 -14   1       71.02       76.33     11.75 o 
  -9 -14   1        5.34        9.14      5.74 o 
  -8 -14   1       65.83       73.72      9.54 o 
  -7 -14   1        3.67        9.15      5.14 o 
  -6 -14   1        2.08        2.30      5.05 o 
  -5 -14   1        4.93       16.15      9.15 o 
  -4 -14   1        5.25        2.40      5.72 o 
  -3 -14   1       14.66       14.00      5.58 o 
  -2 -14   1      109.15      130.18     11.13 o 
  -1 -14   1        8.67        0.35      4.56 o 
   0 -14   1        9.21       11.32      4.37 o 
   1 -14   1       47.72       53.85      8.08 o 
   2 -14   1       16.32       15.30     10.58 o 
   3 -14   1       47.49       43.85     13.89 o 
   4 -14   1       23.15       28.61     13.74 o 
 -12 -13   1        5.54       -2.60      5.01 o 
 -11 -13   1      165.84      144.14     14.76 o 
 -10 -13   1       71.67       68.18      8.61 o 
  -9 -13   1       11.34       19.88      8.34 o 
  -8 -13   1       78.19       93.43      9.65 o 
  -7 -13   1       45.85       38.16     11.50 o 
  -6 -13   1       40.59       49.50      7.60 o 
  -5 -13   1       48.98       40.11      7.12 o 
  -4 -13   1      237.20      247.03     21.27 o 
  -3 -13   1       34.64       34.55      6.59 o 
  -2 -13   1       28.62       34.21      6.36 o 
  -1 -13   1        3.29        1.27      4.21 o 
   0 -13   1       30.46       28.82      4.78 o 
   1 -13   1       22.59       28.38      4.74 o 
   2 -13   1       31.37       26.20      4.12 o 
   3 -13   1       44.74       49.23      4.97 o 
   4 -13   1       72.12       75.17      8.71 o 
   5 -13   1        0.64        6.48      5.98 o 
   6 -13   1       48.59       74.27     13.10 o 
 -13 -12   1        7.35       12.39      6.21 o 
 -12 -12   1        0.14        0.23      4.56 o 
 -11 -12   1       40.50       35.65      7.91 o 
 -10 -12   1        2.23        3.59      3.99 o 
  -9 -12   1      166.69      172.89     11.36 o 
  -8 -12   1       17.82       19.82      5.35 o 
  -7 -12   1      189.99      182.80     11.49 o 
  -6 -12   1        0.27       -1.98      3.04 o 
  -5 -12   1        7.97        8.79      6.81 o 
  -4 -12   1      474.06      488.57     18.35 o 
  -3 -12   1      160.89      160.76     10.70 o 
  -2 -12   1        0.32        1.94      2.90 o 
  -1 -12   1      117.57      114.88      7.60 o 
   0 -12   1        4.13        5.04      3.17 o 
   1 -12   1       85.55       97.67      5.17 o 
   2 -12   1       29.03       23.00      3.21 o 
   3 -12   1       37.28       38.89      6.17 o 
   4 -12   1       69.71       58.81      6.65 o 
   5 -12   1      184.68      166.93     10.34 o 
   6 -12   1       14.21       15.79      6.28 o 
   7 -12   1        1.94        6.85      7.51 o 
 -14 -11   1      129.67      128.11     12.87 o 
 -13 -11   1       10.44        1.05      4.74 o 
 -12 -11   1       25.81       29.93      7.34 o 
 -11 -11   1      104.67      120.09     11.93 o 
 -10 -11   1       24.51       23.97     10.50 o 
  -9 -11   1       41.93       46.60      6.59 o 
  -8 -11   1       13.35       16.88      4.67 o 
  -7 -11   1       57.17       54.27     10.69 o 
  -6 -11   1        7.19        7.06      3.71 o 
  -5 -11   1        8.95        7.16      2.98 o 
  -4 -11   1      150.54      177.30      8.52 o 
  -3 -11   1        6.57        6.72      2.73 o 
  -2 -11   1      121.05      125.04      7.33 o 
  -1 -11   1       15.45       10.49      3.95 o 
   0 -11   1        3.37        5.56      2.29 o 
   1 -11   1      121.12      129.31      9.45 o 
   2 -11   1      110.97      124.59      5.37 o 
   3 -11   1        0.82        1.87      2.02 o 
   4 -11   1        4.45        6.11      2.86 o 
   5 -11   1      251.52      262.12     11.72 o 
   6 -11   1        0.44        1.42      4.52 o 
   7 -11   1        2.68        8.73      6.86 o 
   8 -11   1        1.56        3.53      6.70 o 
 -14 -10   1        0.06        3.39      4.97 o 
 -13 -10   1       49.46       52.40      8.62 o 
 -12 -10   1        0.07        2.86      4.37 o 
 -11 -10   1        4.70       12.72      5.46 o 
 -10 -10   1      161.22      173.25      9.88 o 
  -9 -10   1       23.59       34.71      5.51 o 
  -8 -10   1      305.33      311.46     10.62 o 
  -7 -10   1       11.93       13.30      3.94 o 
  -6 -10   1        2.66        3.36      2.49 o 
  -5 -10   1     1254.19     1260.27     31.43 o 
  -4 -10   1      580.41      542.71     14.18 o 
  -3 -10   1        3.59        4.07      2.26 o 
  -2 -10   1      127.50      113.12      5.65 o 
  -1 -10   1       37.37       33.67      3.58 o 
   0 -10   1       19.98       25.68      3.10 o 
   1 -10   1       71.25       70.80      4.57 o 
   2 -10   1        2.05        2.25      1.80 o 
   3 -10   1      323.16      331.53      7.90 o 
   4 -10   1      321.91      293.54     12.44 o 
   5 -10   1       79.21       70.83      5.90 o 
   6 -10   1        6.27        1.64      3.75 o 
   7 -10   1       40.62       57.20      9.74 o 
   8 -10   1      142.74      178.29     20.42 o 
   9 -10   1        0.43       -2.06      6.43 o 
 -15  -9   1       14.82       10.35      5.20 o 
 -14  -9   1        3.28        7.30      4.93 o 
 -13  -9   1        2.83        5.04      4.56 o 
 -12  -9   1       64.40       64.45      8.17 o 
 -11  -9   1        2.24        1.85      3.08 o 
 -10  -9   1      426.03      436.61     15.85 o 
  -9  -9   1      103.63      105.80     11.38 o 
  -8  -9   1      249.76      249.90      8.96 o 
  -7  -9   1      337.88      332.32     12.29 o 
  -6  -9   1       68.81       64.83      8.70 o 
  -5  -9   1      983.54     1005.02     20.35 o 
  -4  -9   1        6.37        3.67      2.34 o 
  -3  -9   1      137.69      144.35      5.26 o 
  -2  -9   1       58.70       58.84      4.11 o 
  -1  -9   1      306.73      293.85      6.50 o 
   0  -9   1      457.69      446.71     10.04 o 
   1  -9   1      278.25      265.96      7.59 o 
   2  -9   1       11.79       12.91      2.12 o 
   3  -9   1      187.72      187.20      5.29 o 
   4  -9   1      772.70      769.10     11.61 o 
   5  -9   1       79.80       73.15      4.92 o 
   6  -9   1      181.53      214.51      8.70 o 
   7  -9   1       12.56       15.09      4.68 o 
   8  -9   1        1.95        6.84      4.19 o 
   9  -9   1       92.25       86.57      9.05 o 
  10  -9   1       62.87       67.51     10.45 o 
 -15  -8   1        1.17        1.05      4.59 o 
 -14  -8   1       41.57       38.73     10.19 o 
 -13  -8   1       69.04       76.55      6.27 o 
 -12  -8   1        0.76        4.74      2.89 o 
 -11  -8   1       76.49       73.97      6.53 o 
 -10  -8   1       18.30       27.08      7.04 o 
  -9  -8   1      510.76      510.73     13.02 o 
  -8  -8   1       23.44       22.18      3.30 o 
  -7  -8   1       28.76       29.97      5.87 o 
  -6  -8   1      516.36      531.38     12.80 o 
  -5  -8   1      652.26      641.30     12.69 o 
  -4  -8   1       36.65       32.51      3.14 o 
  -3  -8   1       72.81       85.99      4.88 o 
  -2  -8   1        6.01        6.23      1.45 o 
  -1  -8   1       40.47       38.49      2.51 o 
   0  -8   1       21.18       20.92      2.56 o 
   1  -8   1      255.39      243.90      6.93 o 
   2  -8   1       85.37       88.28      3.57 o 
   3  -8   1      926.54      941.78     11.42 o 
   4  -8   1       57.34       57.54      3.56 o 
   5  -8   1      259.68      252.53      6.38 o 
   6  -8   1       16.92       15.06      2.73 o 
   7  -8   1      404.76      444.18     13.48 o 
   8  -8   1        7.03        2.13      3.44 o 
   9  -8   1        0.03        3.08      3.96 o 
  10  -8   1        2.12        2.50      4.17 o 
  11  -8   1      281.32      349.75     21.22 o 
 -15  -7   1        8.21       13.30      4.03 o 
 -14  -7   1       32.16       31.39      5.77 o 
 -13  -7   1       30.92       30.49      8.41 o 
 -12  -7   1       10.36        6.64      3.12 o 
 -11  -7   1      145.81      158.94      7.25 o 
 -10  -7   1        5.24        7.00      3.50 o 
  -9  -7   1       78.28       92.21      4.68 o 
  -8  -7   1      294.39      295.86     10.82 o 
  -7  -7   1     1133.72     1159.21     21.13 o 
  -6  -7   1     1309.16     1326.51     20.47 o 
  -5  -7   1      140.61      150.35      6.36 o 
  -4  -7   1      175.07      160.79      5.37 o 
  -3  -7   1      195.70      176.53      5.58 o 
  -2  -7   1      498.99      479.20      7.06 o 
  -1  -7   1     1019.42      991.58     12.18 o 
   0  -7   1       24.48       19.61      1.83 o 
   1  -7   1        5.84        6.72      1.26 o 
   2  -7   1      283.09      306.04      5.12 o 
   3  -7   1     2991.20     2993.88     26.60 o 
   4  -7   1       41.40       36.14      1.88 o 
   5  -7   1      134.88      143.99      5.22 o 
   6  -7   1        0.04       -1.01      1.84 o 
   7  -7   1       12.64        4.26      2.29 o 
   8  -7   1       77.24       73.52      5.69 o 
   9  -7   1       69.56       65.32      6.50 o 
  10  -7   1       72.86       61.83      6.50 o 
  11  -7   1       39.41       54.25     10.18 o 
  12  -7   1       47.22       47.39      7.56 o 
 -16  -6   1        0.09        0.19      4.52 o 
 -15  -6   1      199.95      215.37      9.72 o 
 -14  -6   1       36.34       39.01      8.50 o 
 -13  -6   1        0.10        4.12      2.73 o 
 -12  -6   1       17.40       14.89      3.27 o 
 -11  -6   1        0.22        1.23      2.18 o 
 -10  -6   1      429.98      448.63     11.59 o 
  -9  -6   1       25.43       23.76      2.51 o 
  -8  -6   1      152.13      166.62      4.98 o 
  -7  -6   1      250.55      247.88      5.86 o 
  -6  -6   1      110.76      102.61      3.53 o 
  -5  -6   1      170.79      172.84      4.27 o 
  -4  -6   1       11.98       11.68      1.49 o 
  -3  -6   1        9.59        4.34      1.23 o 
  -2  -6   1       25.73       30.57      1.62 o 
  -1  -6   1       73.21       62.47      2.31 o 
   0  -6   1       62.44       66.40      3.70 o 
   1  -6   1     1754.03     1768.00     18.00 o 
   2  -6   1      135.43      145.74      2.84 o 
   3  -6   1       78.36       78.29      2.53 o 
   4  -6   1      289.45      291.31      4.90 o 
   5  -6   1      180.72      162.96      4.83 o 
   6  -6   1      324.45      309.46      9.00 o 
   7  -6   1       13.05        9.24      2.29 o 
   8  -6   1       70.67       79.07      5.52 o 
   9  -6   1       54.82       56.57      7.86 o 
  10  -6   1      105.36      108.23      7.97 o 
  11  -6   1        8.12        4.54      3.53 o 
  12  -6   1       21.32       13.46      8.22 o 
  13  -6   1       40.25       52.38      7.86 o 
 -16  -5   1        3.46       -3.31      5.53 o 
 -15  -5   1       69.87       61.74      5.83 o 
 -14  -5   1        1.42        1.90      2.67 o 
 -13  -5   1       83.48       83.09      5.24 o 
 -12  -5   1      266.23      267.16      7.69 o 
 -11  -5   1       43.26       39.56      3.39 o 
 -10  -5   1      114.73      116.11      6.44 o 
  -9  -5   1      180.25      183.50      5.39 o 
  -8  -5   1      613.21      577.56     10.88 o 
  -7  -5   1     2938.52     3021.96     32.25 o 
  -6  -5   1      338.26      371.18      5.68 o 
  -5  -5   1      795.61      738.28      9.23 o 
  -4  -5   1      480.44      440.17      6.94 o 
  -3  -5   1     3481.09     3503.86     34.27 o 
  -2  -5   1      311.39      356.82      5.41 o 
  -1  -5   1       86.25       76.95      2.28 o 
   0  -5   1       97.03      121.52      2.83 o 
   1  -5   1     4356.62     4601.29     41.62 o 
   2  -5   1     5867.04     6046.47     47.37 o 
   3  -5   1       12.07       16.15      1.17 o 
   4  -5   1        4.32        2.04      0.68 o 
   5  -5   1        1.96        1.99      1.13 o 
   6  -5   1        1.86       -0.57      1.38 o 
   7  -5   1       12.69       13.11      2.32 o 
   8  -5   1       15.24       13.09      2.73 o 
   9  -5   1      135.92      142.54      6.92 o 
  10  -5   1       30.00       29.77      3.98 o 
  11  -5   1       10.64        5.54      3.20 o 
  12  -5   1      169.85      166.38      9.53 o 
  13  -5   1       70.28       83.91     13.65 o 
 -16  -4   1      141.18      144.85      7.89 o 
 -15  -4   1        7.67        6.88      3.33 o 
 -14  -4   1        1.34        1.60      2.57 o 
 -13  -4   1        7.07        8.99      2.67 o 
 -12  -4   1        5.07        2.66      2.02 o 
 -11  -4   1      446.41      456.44      9.85 o 
 -10  -4   1       25.21       26.72      4.30 o 
  -9  -4   1       10.26        8.77      1.78 o 
  -8  -4   1        1.13        2.58      1.07 o 
  -7  -4   1      364.90      369.72      5.22 o 
  -6  -4   1      240.80      256.22      5.03 o 
  -5  -4   1      174.90      165.41      2.79 o 
  -4  -4   1      241.82      222.47      3.55 o 
  -3  -4   1      112.60      129.21      3.04 o 
  -2  -4   1      355.87      341.83      5.22 o 
  -1  -4   1     1429.90     1478.06     19.34 o 
   0  -4   1      757.92      723.34     10.71 o 
   1  -4   1       29.04       34.70      2.09 o 
   2  -4   1       55.03       71.44      2.27 o 
   3  -4   1     1364.92     1415.08     12.72 o 
   4  -4   1        8.64       20.67      1.49 o 
   5  -4   1      790.08      714.27      9.37 o 
   6  -4   1       21.82       28.85      2.88 o 
   7  -4   1      419.58      406.04      8.56 o 
   8  -4   1      256.32      229.87      7.32 o 
   9  -4   1      666.79      656.15     13.86 o 
  10  -4   1      170.77      155.06      7.06 o 
  11  -4   1       41.92       37.41      4.73 o 
  12  -4   1        3.17        3.91      3.42 o 
  13  -4   1       33.05       37.91      7.80 o 
  14  -4   1       46.21       46.03      6.32 o 
 -16  -3   1       18.77       18.85      5.47 o 
 -15  -3   1        9.24        6.25      3.17 o 
 -14  -3   1       96.97       98.87      8.34 o 
 -13  -3   1       17.01       13.95      3.01 o 
 -12  -3   1        3.11        1.35      1.94 o 
 -11  -3   1      107.76      116.01      6.45 o 
 -10  -3   1      155.19      152.96      5.17 o 
  -9  -3   1      292.67      269.09      6.42 o 
  -8  -3   1     2767.34     2831.30     28.69 o 
  -7  -3   1      411.38      450.30      6.59 o 
  -6  -3   1     3053.55     3147.55     27.03 o 
  -5  -3   1      111.33      105.81      1.85 o 
  -4  -3   1      378.74      393.12      5.11 o 
  -3  -3   1      110.66      143.36      3.01 o 
  -2  -3   1     1482.66     1451.11     18.14 o 
  -1  -3   1       82.92       72.17      2.30 o 
   0  -3   1     5076.23     5221.11     53.33 o 
   1  -3   1     7892.21     8132.44     81.80 o 
   2  -3   1       15.75       16.03      1.15 o 
   3  -3   1      214.88      277.52      3.96 o 
   4  -3   1      390.24      460.73      5.42 o 
   5  -3   1      671.51      692.05      7.81 o 
   6  -3   1      395.13      404.80      7.17 o 
   7  -3   1        7.76        4.79      1.51 o 
   8  -3   1      313.21      304.96      8.10 o 
   9  -3   1       22.78       24.36      3.10 o 
  10  -3   1        3.48        0.68      2.08 o 
  11  -3   1       91.10       87.87      5.75 o 
  12  -3   1        3.33        2.41      2.75 o 
  13  -3   1        1.16        5.99      3.41 o 
  14  -3   1        9.64       12.00      4.50 o 
 -15  -2   1       14.45       12.64      3.56 o 
 -14  -2   1       96.92      114.05      7.41 o 
 -13  -2   1       40.74       35.98      4.13 o 
 -12  -2   1      148.06      146.66      6.05 o 
 -11  -2   1      572.28      597.82     16.24 o 
 -10  -2   1      248.07      243.72      6.63 o 
  -9  -2   1       22.93       23.00      3.44 o 
  -8  -2   1     1023.24     1084.63     12.92 o 
  -7  -2   1       69.03       71.09      2.02 o 
  -6  -2   1       96.40      124.86      2.49 o 
  -5  -2   1      350.04      322.42      4.44 o 
  -4  -2   1      611.48      667.62      9.99 o 
  -3  -2   1      248.67      292.98      4.76 o 
  -2  -2   1      937.78      982.06     13.94 o 
  -1  -2   1     4254.90     4368.67     48.58 o 
   0  -2   1     2102.97     2194.61     25.43 o 
   1  -2   1     5781.66     6151.44     75.85 o 
   2  -2   1     7965.55     7825.34     71.78 o 
   3  -2   1      315.01      435.38      6.32 o 
   4  -2   1     1344.63     1404.52     14.22 o 
   5  -2   1      214.14      232.83      3.93 o 
   6  -2   1      457.65      459.94      6.31 o 
   7  -2   1       82.22       75.25      3.10 o 
   8  -2   1      781.83      762.48     12.31 o 
   9  -2   1      370.87      361.20     10.51 o 
  10  -2   1      269.12      251.80      7.79 o 
  11  -2   1      117.73      104.99      6.05 o 
  12  -2   1        8.14       12.77      3.20 o 
  13  -2   1      203.14      227.16     23.51 o 
  14  -2   1        6.18        2.73      3.33 o 
  15  -2   1        9.77       10.54      4.08 o 
 -15  -1   1       46.69       41.76      5.27 o 
 -14  -1   1        0.00        0.02      2.67 o 
 -13  -1   1       12.76       13.17      3.18 o 
 -12  -1   1        0.34        1.00      2.00 o 
 -11  -1   1        2.39        1.49      1.85 o 
 -10  -1   1      522.76      518.30     12.51 o 
  -9  -1   1      388.18      372.32     10.06 o 
  -8  -1   1        3.21        1.88      1.16 o 
  -7  -1   1      592.41      637.36      8.53 o 
  -6  -1   1      119.34      116.33      2.65 o 
  -5  -1   1     1007.42     1012.72     12.84 o 
  -4  -1   1      291.65      282.60      4.43 o 
  -3  -1   1        4.47        5.01      0.73 o 
  -2  -1   1     2707.94     2914.54     33.51 o 
  -1  -1   1       23.52       28.58      1.27 o 
   0  -1   1     6270.20     6647.30     98.50 o 
   1  -1   1     1970.15     1995.73     31.25 o 
   2  -1   1     2810.64     2825.33     36.54 o 
   3  -1   1     1024.50     1034.16     13.35 o 
   4  -1   1        5.47       17.07      1.06 o 
   5  -1   1      754.98      728.44      7.41 o 
   6  -1   1       15.01       16.31      1.18 o 
   7  -1   1      679.36      686.46     10.95 o 
   8  -1   1        2.18        5.16      1.38 o 
   9  -1   1       85.31       86.27      5.48 o 
  10  -1   1      265.96      275.57      8.76 o 
  11  -1   1        3.85        4.13      2.16 o 
  12  -1   1       39.11       45.50      4.33 o 
  13  -1   1        0.09        1.98      2.76 o 
  14  -1   1       73.38       82.46      6.63 o 
  15  -1   1        2.69        3.99      3.49 o 
 -15   0   1        7.16        6.45      4.12 o 
 -14   0   1       10.39       10.61      3.38 o 
 -13   0   1        0.17        2.10      2.65 o 
 -12   0   1      214.85      217.70      7.83 o 
 -11   0   1       10.60        5.14      2.33 o 
 -10   0   1      168.56      166.80      6.15 o 
  -9   0   1     1151.93     1191.65     18.25 o 
  -8   0   1      920.51      898.18     14.25 o 
  -7   0   1       70.51       71.65      3.26 o 
  -6   0   1       38.09       31.46      1.35 o 
  -5   0   1      110.01      133.52      2.63 o 
  -4   0   1     1455.04     1588.09     19.42 o 
  -3   0   1      216.27      255.95      4.21 o 
  -2   0   1     2103.23     2182.47     25.45 o 
  -1   0   1     1893.19     2019.02     26.10 o 
   1   0   1       10.68       10.82      1.35 o 
   2   0   1      288.52      266.58      3.79 o 
   3   0   1       65.74       54.34      1.42 o 
   4   0   1       37.38       39.23      1.22 o 
   5   0   1      140.23      130.00      3.28 o 
   6   0   1      130.41      123.84      3.36 o 
   7   0   1     1121.96     1130.91     12.25 o 
   8   0   1      822.40      854.66     10.28 o 
   9   0   1     1963.26     1964.31     26.09 o 
  10   0   1      142.66      144.72      5.40 o 
  11   0   1       39.36       31.87      4.27 o 
  12   0   1      163.98      174.34      6.87 o 
  13   0   1        4.81        3.68      2.71 o 
  14   0   1       28.84       21.78      3.82 o 
  15   0   1      112.52      113.88     10.80 o 
  16   0   1        0.15        1.57      4.40 o 
 -15   1   1        5.99        4.56      3.75 o 
 -14   1   1       15.22       30.60      4.74 o 
 -13   1   1        7.14        8.17      3.32 o 
 -12   1   1      291.68      307.52     10.29 o 
 -11   1   1        1.18       -0.78      1.92 o 
 -10   1   1       21.47       17.16      2.70 o 
  -9   1   1        3.85        4.69      1.96 o 
  -8   1   1     1094.76     1122.15     18.17 o 
  -7   1   1       21.50       19.40      1.57 o 
  -6   1   1      624.22      629.74      8.74 o 
  -5   1   1        0.00        0.68      0.63 o 
  -4   1   1      186.90      213.49      3.55 o 
  -3   1   1      176.49      161.46      3.75 o 
  -2   1   1     4799.62     4918.76     55.95 o 
  -1   1   1      294.26      274.64      3.97 o 
   0   1   1     2048.16     2133.92     35.19 o 
   1   1   1      101.95      100.74      1.82 o 
   2   1   1        0.19        1.45      1.11 o 
   3   1   1       92.50       77.40      5.16 o 
   4   1   1      766.24      783.60     12.84 o 
   5   1   1        0.21        2.07      0.79 o 
   6   1   1      446.08      458.52      6.81 o 
   7   1   1       63.89       67.78      2.33 o 
   8   1   1      504.97      500.78      7.65 o 
   9   1   1        0.66       -1.11      1.11 o 
  10   1   1      121.00      119.87      5.30 o 
  11   1   1        2.16        2.73      1.84 o 
  12   1   1       99.93      102.51      5.15 o 
  13   1   1        0.09       -1.22      2.13 o 
  14   1   1        0.13        0.41      2.36 o 
  15   1   1        0.08       -1.74      2.85 o 
  16   1   1       14.57        6.85      3.93 o 
 -14   2   1       10.86       12.04      4.18 o 
 -13   2   1      125.97      120.82      9.79 o 
 -12   2   1        0.12        2.20      2.68 o 
 -11   2   1       11.16       10.04      2.67 o 
 -10   2   1      358.69      361.73      9.60 o 
  -9   2   1      440.21      441.94     10.17 o 
  -8   2   1       31.64       40.50      3.35 o 
  -7   2   1      392.94      377.50      7.88 o 
  -6   2   1        0.11       -0.14      0.77 o 
  -5   2   1      853.52      876.46     12.46 o 
  -4   2   1       91.48       76.21      2.26 o 
  -3   2   1     4298.52     4326.57     47.78 o 
  -2   2   1        6.20       16.51      1.13 o 
  -1   2   1     1432.21     1461.48     15.63 o 
   0   2   1       10.93        6.52      0.91 o 
   1   2   1     2626.97     2617.90     33.65 o 
   2   2   1      295.88      258.41      4.13 o 
   3   2   1       48.16       30.95      2.39 o 
   4   2   1     3240.26     3325.34     60.96 o 
   5   2   1        6.04        9.80      2.18 o 
   6   2   1       88.75      108.40      3.04 o 
   7   2   1     2554.14     2566.99     26.25 o 
   8   2   1      232.00      246.80      5.75 o 
   9   2   1     1034.50     1060.81     13.31 o 
  10   2   1       91.40       79.87      3.21 o 
  11   2   1      654.65      642.84     12.03 o 
  12   2   1        0.48        2.81      1.85 o 
  13   2   1      161.78      164.70      6.33 o 
  14   2   1       98.82      107.49      8.16 o 
  15   2   1        6.46        7.42      3.21 o 
  16   2   1       32.56       42.63      6.33 o 
 -14   3   1       30.59       41.15      6.36 o 
 -13   3   1       95.63      102.27      7.68 o 
 -12   3   1        2.86        6.29      3.10 o 
 -11   3   1       13.22       10.16      3.37 o 
 -10   3   1       12.08        9.11      2.64 o 
  -9   3   1      595.06      596.47     12.66 o 
  -8   3   1       28.70       28.39      3.12 o 
  -7   3   1       82.08       80.04      4.25 o 
  -6   3   1       89.23       81.64      4.21 o 
  -5   3   1       74.03       68.00      2.64 o 
  -4   3   1     1343.84     1507.44     13.15 o 
  -3   3   1      780.13      868.16      8.96 o 
  -2   3   1      641.53      682.78      8.13 o 
  -1   3   1     6530.18     6424.96     77.83 o 
   0   3   1      723.14      656.49     10.53 o 
   1   3   1     1544.51     1569.14     21.52 o 
   2   3   1        2.28        1.21      0.74 o 
   3   3   1      796.24      865.76      9.28 o 
   4   3   1      886.40      927.39     12.08 o 
   5   3   1     2924.36     3189.44     36.99 o 
   6   3   1      837.88      939.53     12.48 o 
   7   3   1     1598.49     1594.72     18.46 o 
   8   3   1      166.08      158.73      3.34 o 
   9   3   1      822.01      812.76     12.33 o 
  10   3   1        2.14       -0.33      1.89 o 
  11   3   1        1.16        1.92      2.29 o 
  12   3   1        2.92        2.63      1.75 o 
  13   3   1       21.08       21.83      3.56 o 
  14   3   1       11.86       12.04      2.81 o 
  15   3   1       30.78       26.90      4.40 o 
  16   3   1        6.04        4.02      3.07 o 
 -14   4   1      102.46      121.05     10.22 o 
 -13   4   1        5.19        6.39      3.66 o 
 -12   4   1       11.65        8.31      3.52 o 
 -11   4   1       64.65       59.13      5.74 o 
 -10   4   1      317.03      335.43     10.02 o 
  -9   4   1       81.77       73.52      6.24 o 
  -8   4   1      238.02      227.82      7.37 o 
  -7   4   1       26.65       26.83      3.50 o 
  -6   4   1      406.43      360.91     10.61 o 
  -5   4   1      197.45      175.02      4.44 o 
  -4   4   1      699.80      727.99      8.14 o 
  -3   4   1       44.58       35.56      1.24 o 
  -2   4   1      379.61      411.59      5.15 o 
  -1   4   1        0.14       -0.30      0.72 o 
   0   4   1      710.78      700.17     10.40 o 
   1   4   1      925.03      895.52     12.36 o 
   2   4   1      199.59      208.35      4.29 o 
   3   4   1        0.09        0.72      0.69 o 
   4   4   1     1792.48     1806.22     17.90 o 
   5   4   1      175.13      186.03      4.45 o 
   6   4   1      670.70      638.12      8.79 o 
   7   4   1      173.08      193.32      3.98 o 
   8   4   1      442.79      444.88      6.28 o 
   9   4   1      758.78      754.41      9.41 o 
  10   4   1     1082.71     1118.04     17.76 o 
  11   4   1      101.04       94.83      5.80 o 
  12   4   1        2.92        5.60      3.19 o 
  13   4   1      111.70      110.42      8.54 o 
  14   4   1        0.09        4.79      2.31 o 
  15   4   1      226.20      249.34     10.70 o 
  16   4   1        2.58        0.86      2.91 o 
 -13   5   1        2.99       -1.35      3.41 o 
 -12   5   1       40.37       35.87      5.42 o 
 -11   5   1       14.05       13.46      3.66 o 
 -10   5   1      133.95      144.40      8.68 o 
  -9   5   1        0.65        2.93      2.46 o 
  -8   5   1       33.59       28.08      3.45 o 
  -7   5   1      139.58      118.39      5.63 o 
  -6   5   1      290.99      295.44      8.82 o 
  -5   5   1      109.79      124.52      3.71 o 
  -4   5   1       44.70       43.77      4.02 o 
  -3   5   1      479.44      513.91      5.59 o 
  -2   5   1     1792.86     1929.42     15.99 o 
  -1   5   1       44.20       42.15      1.94 o 
   0   5   1      436.81      471.35      8.45 o 
   1   5   1      312.81      389.97      7.20 o 
   2   5   1     3998.60     4205.63     43.67 o 
   3   5   1      112.32      137.29      3.19 o 
   4   5   1      177.42      174.95      3.10 o 
   5   5   1      353.62      426.13      5.65 o 
   6   5   1     1441.72     1428.07     15.04 o 
   7   5   1      398.34      396.21      5.17 o 
   8   5   1      777.87      783.79      9.62 o 
   9   5   1       48.61       47.06      2.13 o 
  10   5   1      106.10      121.94      4.74 o 
  11   5   1       92.74       96.54      5.83 o 
  12   5   1       47.94       40.08      2.83 o 
  13   5   1        8.50        6.57      2.13 o 
  14   5   1      106.19      102.89      6.67 o 
  15   5   1       33.47       32.60      3.99 o 
  16   5   1        0.73        5.38      3.82 o 
 -12   6   1       66.37       86.70     15.48 o 
 -11   6   1        3.25        2.24      3.34 o 
 -10   6   1        6.05       10.75      3.57 o 
  -9   6   1      141.47      136.03      7.21 o 
  -8   6   1        5.63        1.68      2.30 o 
  -7   6   1      177.27      175.04      7.13 o 
  -6   6   1      151.04      140.76      7.15 o 
  -5   6   1      110.22      117.07      5.38 o 
  -4   6   1        4.21        6.18      0.82 o 
  -3   6   1       54.61       59.90      2.02 o 
  -2   6   1     1482.70     1453.81     13.80 o 
  -1   6   1      361.50      345.72      4.81 o 
   0   6   1        0.44        1.87      0.84 o 
   1   6   1      128.57      164.15      3.61 o 
   2   6   1      861.62      955.56     12.62 o 
   3   6   1      451.46      409.55      6.76 o 
   4   6   1      163.65      167.83      3.92 o 
   5   6   1      383.51      343.82      6.28 o 
   6   6   1       21.52       23.46      1.37 o 
   7   6   1     1038.48     1058.26     12.33 o 
   8   6   1      384.06      369.08      9.04 o 
   9   6   1     1025.53     1066.55     16.65 o 
  10   6   1       49.56       45.61      2.68 o 
  11   6   1        0.13        0.75      1.63 o 
  12   6   1      285.44      266.74      7.29 o 
  13   6   1        4.87        7.79      3.13 o 
  14   6   1      213.88      226.91      8.04 o 
  15   6   1       56.46       58.40      8.83 o 
  16   6   1       36.54       37.67      4.55 o 
 -12   7   1      134.73      150.08     11.52 o 
 -11   7   1      123.59      128.73      9.00 o 
 -10   7   1       57.63       53.60      8.59 o 
  -9   7   1       70.62       65.54      8.00 o 
  -8   7   1       25.87       19.86      3.67 o 
  -7   7   1       79.98       73.06      5.33 o 
  -6   7   1        4.08        2.76      2.20 o 
  -5   7   1       11.10       10.92      2.36 o 
  -4   7   1      614.77      601.54      8.67 o 
  -3   7   1       10.04        7.37      1.55 o 
  -2   7   1      731.07      754.26      8.51 o 
  -1   7   1        1.69        1.78      0.91 o 
   0   7   1      560.38      521.07      6.94 o 
   1   7   1      636.46      621.43      7.62 o 
   2   7   1        0.67       -0.16      0.92 o 
   3   7   1      227.62      214.59      5.51 o 
   4   7   1      435.13      505.29      8.12 o 
   5   7   1      257.09      253.15      5.22 o 
   6   7   1      367.75      378.91      7.10 o 
   7   7   1      879.41      895.08     13.32 o 
   8   7   1      889.01      874.69     13.22 o 
   9   7   1       27.65       26.88      2.42 o 
  10   7   1      126.97      134.98      5.07 o 
  11   7   1       99.06       87.67      7.55 o 
  12   7   1       77.06       75.11      5.29 o 
  13   7   1       80.09       91.63      5.37 o 
  14   7   1        0.29       -0.58      2.70 o 
  15   7   1        0.82        1.17      3.43 o 
  16   7   1       22.16       21.91      5.12 o 
 -11   8   1        0.07        2.35      4.05 o 
 -10   8   1        9.12       10.95      4.33 o 
  -9   8   1        0.50        4.81      3.39 o 
  -8   8   1      117.55      135.85      8.22 o 
  -7   8   1       13.45       16.35      3.45 o 
  -6   8   1      117.99      115.38      6.31 o 
  -5   8   1       16.42       15.02      2.70 o 
  -4   8   1       80.50       83.67      3.18 o 
  -3   8   1      269.81      260.02      4.86 o 
  -2   8   1      403.04      392.85      6.47 o 
  -1   8   1      316.64      310.24      5.63 o 
   0   8   1      172.35      168.70      3.82 o 
   1   8   1       30.79       28.81      2.52 o 
   2   8   1      378.57      375.36      7.62 o 
   3   8   1       78.04       88.20      6.00 o 
   4   8   1     1667.16     1695.78     24.61 o 
   5   8   1       34.51       28.76      2.72 o 
   6   8   1      224.98      213.24      6.14 o 
   7   8   1      133.00      130.31      5.56 o 
   8   8   1     2333.79     2356.75     37.03 o 
   9   8   1       70.37       74.20      4.62 o 
  10   8   1      136.48      140.62      6.23 o 
  11   8   1      101.81      107.07      9.37 o 
  12   8   1       22.73       20.52      4.25 o 
  13   8   1       91.67      108.98      7.87 o 
  14   8   1       54.63       48.94      6.06 o 
  15   8   1        9.25        8.02      4.25 o 
  16   8   1      112.74      112.71      8.96 o 
 -10   9   1       55.41       43.61      9.84 o 
  -9   9   1        0.09        1.16      3.72 o 
  -8   9   1        1.04        2.54      3.53 o 
  -7   9   1        2.50        4.71      3.27 o 
  -6   9   1        8.78        3.73      2.77 o 
  -5   9   1       11.63       13.43      2.75 o 
  -4   9   1      190.17      189.47      5.64 o 
  -3   9   1       51.79       54.09      3.04 o 
  -2   9   1      200.37      210.90      6.13 o 
  -1   9   1      101.50      104.27      6.31 o 
   0   9   1      732.62      723.43     13.29 o 
   1   9   1       17.71       17.75      2.40 o 
   2   9   1       70.74       59.07      4.45 o 
   3   9   1      565.76      577.96     14.26 o 
   4   9   1      806.81      765.00     14.10 o 
   5   9   1        5.85        1.85      1.65 o 
   6   9   1     1055.27     1054.47     24.52 o 
   7   9   1      222.50      194.27     16.36 o 
   8   9   1       20.18       17.43      3.71 o 
   9   9   1      211.02      234.02     15.72 o 
  10   9   1       19.87       20.10     10.37 o 
  11   9   1        1.32        0.37      2.69 o 
  12   9   1      134.75      153.86      9.98 o 
  13   9   1        1.12       -3.16      3.16 o 
  14   9   1       28.26       13.25      4.86 o 
  15   9   1        2.63        6.14      4.59 o 
  16   9   1        0.54        0.72      4.37 o 
  -9  10   1       12.57       18.16      5.97 o 
  -8  10   1        6.21        9.27      4.85 o 
  -7  10   1        7.61       -2.52      4.95 o 
  -6  10   1        9.88       11.83      5.85 o 
  -5  10   1        1.32        3.64      3.06 o 
  -4  10   1       56.02       45.21      3.38 o 
  -3  10   1       21.91       23.19      2.44 o 
  -2  10   1       99.40       92.08      4.03 o 
  -1  10   1       23.62       24.40      3.24 o 
   0  10   1        1.61        2.53      1.83 o 
   1  10   1      877.97      887.61     24.29 o 
   2  10   1       19.15       17.46      2.54 o 
   3  10   1      902.98      909.02     16.81 o 
   4  10   1        0.20       -0.28      2.42 o 
   5  10   1       66.71       58.77      5.90 o 
   6  10   1       37.37       50.39      5.62 o 
   7  10   1      334.25      329.92     18.35 o 
   8  10   1       44.88       47.37      5.54 o 
   9  10   1      114.63      117.66     18.65 o 
  10  10   1       39.17       34.15      8.21 o 
  11  10   1        0.04        2.25      3.20 o 
  12  10   1      143.45      151.64     10.54 o 
  13  10   1       20.00       14.79      4.89 o 
  14  10   1        3.12        3.58      4.37 o 
  15  10   1      330.13      358.80     17.43 o 
  -8  11   1        6.49       -0.18     10.15 o 
  -7  11   1        1.90        2.73      6.37 o 
  -6  11   1       89.65      108.73     11.69 o 
  -5  11   1       13.11       23.35      4.92 o 
  -4  11   1        2.12        0.03      2.21 o 
  -3  11   1      252.71      278.35      7.24 o 
  -2  11   1       14.62       15.86      2.65 o 
  -1  11   1       54.22       51.80      3.66 o 
   0  11   1       22.38       20.02      3.04 o 
   1  11   1       65.60       79.85      9.35 o 
   2  11   1      131.41      150.50     13.12 o 
   3  11   1      221.26      243.68      9.12 o 
   4  11   1       34.18       36.01      5.46 o 
   5  11   1       35.08       27.11      5.00 o 
   6  11   1        5.82        4.98      3.34 o 
   7  11   1        1.89        1.23      2.91 o 
   8  11   1        4.62        3.15      6.85 o 
   9  11   1       16.72       15.37      4.26 o 
  10  11   1       13.59       15.15     11.54 o 
  11  11   1      328.22      349.60     32.90 o 
  12  11   1        1.05        1.51      3.48 o 
  13  11   1       25.82       28.38      6.70 o 
  14  11   1        1.45        3.99      4.59 o 
  15  11   1       15.14        8.06      5.50 o 
  -7  12   1       25.01       32.18      7.73 o 
  -6  12   1        8.14        9.24      5.12 o 
  -5  12   1        7.72        5.95      5.01 o 
  -4  12   1       58.15       53.22      9.76 o 
  -3  12   1       10.69        7.82      2.47 o 
  -2  12   1      127.05      139.61      7.08 o 
  -1  12   1       14.76       22.53      3.90 o 
   0  12   1      238.54      256.78      9.73 o 
   1  12   1       21.17       22.74      5.06 o 
   2  12   1      458.45      461.23     16.92 o 
   3  12   1       19.43       25.00      4.14 o 
   4  12   1       71.75       81.91     19.20 o 
   5  12   1       35.63       33.54      5.85 o 
   6  12   1       88.79       81.70      8.09 o 
   7  12   1       10.16       11.38      4.25 o 
   8  12   1       75.74       84.17      8.20 o 
   9  12   1        0.08        6.07      5.80 o 
  10  12   1       45.59       47.89      6.79 o 
  11  12   1       19.50       17.14      4.92 o 
  12  12   1        2.37       10.16      4.60 o 
  13  12   1        4.25        0.30      4.59 o 
  14  12   1      108.30      127.20     12.31 o 
  -3  13   1        0.10        1.23      4.01 o 
  -2  13   1       25.04       31.93      4.58 o 
  -1  13   1       47.64       36.72      4.84 o 
   0  13   1        0.66        7.27      3.24 o 
   1  13   1        2.27        1.90      3.00 o 
   2  13   1      166.79      155.66     10.81 o 
   3  13   1       65.48       64.83      8.68 o 
   4  13   1       19.17       21.56      5.73 o 
   5  13   1       46.65       46.71     10.79 o 
   6  13   1      113.95      123.54     10.04 o 
   7  13   1       55.47       53.60      7.39 o 
   8  13   1        0.51       -3.86      4.93 o 
   9  13   1       23.08       14.84      4.94 o 
  10  13   1      390.81      396.81     16.63 o 
  11  13   1        2.30        6.76      4.15 o 
  12  13   1       23.25       17.40      5.27 o 
  13  13   1        0.01       -1.58      4.78 o 
  14  13   1      178.14      168.84     14.46 o 
  -3  14   1        0.02        4.82      5.01 o 
  -2  14   1       17.36       18.15      4.82 o 
  -1  14   1       48.75       59.12      6.02 o 
   0  14   1        0.79        2.95      3.44 o 
   1  14   1      391.17      437.25     15.12 o 
   2  14   1       45.95       41.11      7.16 o 
   3  14   1      145.70      149.30     24.70 o 
   4  14   1       51.20       43.96      7.35 o 
   5  14   1       12.95       11.82      5.19 o 
   6  14   1       79.80       95.52      9.95 o 
   7  14   1       10.88       10.33      5.15 o 
   8  14   1        7.20        0.75      4.36 o 
   9  14   1       74.15       88.70      9.54 o 
  10  14   1        2.54        4.22      6.17 o 
  11  14   1        1.33       -1.61      4.47 o 
  12  14   1        4.75        7.16      4.98 o 
  13  14   1       57.68       56.88     10.80 o 
  -2  15   1        9.14       11.17      5.32 o 
  -1  15   1       67.12       69.09      8.64 o 
   0  15   1        8.94        6.18      5.18 o 
   1  15   1       70.37       42.54      7.41 o 
   2  15   1       23.78       21.25      5.84 o 
   3  15   1        1.07        5.36      5.50 o 
   4  15   1      179.57      189.27     25.35 o 
   5  15   1      131.74      148.32     18.71 o 
   6  15   1      234.58      261.59     18.31 o 
   7  15   1       34.43       28.70     13.68 o 
   8  15   1      215.10      216.05     14.31 o 
   9  15   1       53.43       70.12      9.43 o 
  10  15   1       40.30       40.01      8.81 o 
  11  15   1        1.89       -0.39      5.10 o 
   0  16   1      271.66      300.90     20.06 o 
   1  16   1        0.36        1.59      5.47 o 
   2  16   1       45.00       38.60      8.94 o 
   3  16   1       24.76       35.39     10.54 o 
   4  16   1        5.19        7.49      6.59 o 
   5  16   1        8.05       18.26     10.47 o 
   6  16   1       14.38       17.13     10.09 o 
   7  16   1       80.12      107.24     11.93 o 
   8  16   1        0.86       -2.08      7.04 o 
   9  16   1        5.83        7.07      6.08 o 
  10  16   1       31.63       22.64      7.25 o 
   5  17   1       17.14       20.18     12.23 o 
  -8 -15   2        7.77        9.90      6.51 o 
  -7 -15   2      204.29      244.51     24.58 o 
  -6 -15   2        6.62        2.67      8.32 o 
  -5 -15   2        2.19       14.53     10.43 o 
  -4 -15   2       92.93       71.81      9.97 o 
  -3 -15   2       25.39       17.31     10.56 o 
  -2 -15   2        8.92        5.48      5.79 o 
  -1 -15   2       35.16       46.52     14.06 o 
   0 -15   2       21.09       20.20      6.68 o 
   1 -15   2        0.22        0.55      5.51 o 
 -10 -14   2       62.21       87.11     10.32 o 
  -9 -14   2        9.10       14.82      6.00 o 
  -8 -14   2        0.18       -0.55      4.99 o 
  -7 -14   2       91.73       99.48     10.91 o 
  -6 -14   2       19.15       19.11      7.70 o 
  -5 -14   2        7.84       -0.23      8.17 o 
  -4 -14   2      240.50      231.63     17.07 o 
  -3 -14   2      187.73      187.10     20.67 o 
  -2 -14   2        0.25        3.75      4.86 o 
  -1 -14   2        5.94       13.21      6.72 o 
   0 -14   2        0.23       -3.06      4.65 o 
   1 -14   2       30.10       54.79      8.30 o 
   2 -14   2       51.57       60.50     16.81 o 
   3 -14   2      145.91      177.41     11.10 o 
   4 -14   2       39.11       23.42     13.55 o 
 -11 -13   2        4.18        5.65      6.66 o 
 -10 -13   2        7.83        7.15      6.36 o 
  -9 -13   2        3.90        1.01      4.69 o 
  -8 -13   2      105.13       97.16     11.52 o 
  -7 -13   2        0.14        2.32      4.93 o 
  -6 -13   2       33.22       19.12      5.91 o 
  -5 -13   2       36.89       35.62      7.21 o 
  -4 -13   2        2.92       11.11      8.09 o 
  -3 -13   2        1.91        0.77      4.49 o 
  -2 -13   2      285.17      298.95     14.86 o 
  -1 -13   2        5.47        8.21      4.69 o 
   0 -13   2      185.03      191.08     10.91 o 
   1 -13   2        0.27        1.17      3.16 o 
   2 -13   2        5.78        3.23      2.65 o 
   3 -13   2       19.77       15.67      5.58 o 
   4 -13   2      177.85      191.16     18.17 o 
   5 -13   2       22.56       23.39     11.36 o 
 -13 -12   2       20.39        4.56      6.06 o 
 -12 -12   2       80.11       98.14     12.42 o 
 -11 -12   2      130.12      122.01     13.21 o 
 -10 -12   2       10.78       14.38      6.36 o 
  -9 -12   2        0.03        1.48      4.12 o 
  -8 -12   2        0.51        0.10      3.97 o 
  -7 -12   2        6.99       12.42      6.04 o 
  -6 -12   2      109.33      116.33      9.99 o 
  -5 -12   2      319.18      354.63     24.38 o 
  -4 -12   2      236.07      261.18     11.09 o 
  -3 -12   2       51.10       55.01      6.12 o 
  -2 -12   2      127.59      116.51      7.86 o 
  -1 -12   2        2.22        3.13      3.19 o 
   0 -12   2       65.98       58.73      6.30 o 
   1 -12   2       17.54       16.13      2.96 o 
   2 -12   2        0.17        1.70      2.28 o 
   3 -12   2      131.59      127.67      5.65 o 
   4 -12   2      198.41      202.86     11.73 o 
   5 -12   2       43.11       39.07      6.45 o 
   6 -12   2        0.28        3.51      5.46 o 
   7 -12   2        6.73       13.01      6.64 o 
 -13 -11   2      113.00      106.72     12.23 o 
 -12 -11   2        0.80       -1.24      5.16 o 
 -11 -11   2       10.94        5.99      4.89 o 
 -10 -11   2       29.98       26.46      7.19 o 
  -9 -11   2        9.89       11.89      4.51 o 
  -8 -11   2       94.18       86.19     14.95 o 
  -7 -11   2       22.09       21.48      6.21 o 
  -6 -11   2       42.27       41.40      5.10 o 
  -5 -11   2       63.04       64.72      6.21 o 
  -4 -11   2        0.28       -0.43      2.73 o 
  -3 -11   2      280.19      278.61      9.59 o 
  -2 -11   2        0.19        0.47      2.68 o 
  -1 -11   2      278.45      288.71     10.87 o 
   0 -11   2        0.38        1.47      2.18 o 
   1 -11   2      144.68      151.53      6.77 o 
   2 -11   2       45.08       51.67      3.99 o 
   3 -11   2      187.99      190.31      6.33 o 
   4 -11   2        3.78        2.00      2.59 o 
   5 -11   2       80.67       98.91      8.20 o 
   6 -11   2       96.74      107.48      8.86 o 
   7 -11   2        0.54        0.37      5.20 o 
   8 -11   2        0.10       -2.52      8.85 o 
 -14 -10   2       11.37       12.61      6.14 o 
 -13 -10   2       42.62       32.45      7.79 o 
 -12 -10   2      124.54      106.24     11.41 o 
 -11 -10   2        1.40        1.09      4.25 o 
 -10 -10   2        0.15        4.88      3.57 o 
  -9 -10   2       18.59       13.24      3.60 o 
  -8 -10   2        8.70        8.37      3.06 o 
  -7 -10   2      182.79      182.95      8.43 o 
  -6 -10   2      357.55      362.37     25.64 o 
  -5 -10   2      184.99      185.14      8.36 o 
  -4 -10   2      100.86       85.25      6.29 o 
  -3 -10   2      372.04      398.09     13.11 o 
  -2 -10   2      113.00      112.38      8.09 o 
  -1 -10   2       31.75       38.26      6.41 o 
   0 -10   2      310.78      315.89      9.99 o 
   1 -10   2       85.64       80.13      4.91 o 
   2 -10   2       39.53       38.02      3.27 o 
   3 -10   2      378.05      387.05     11.23 o 
   4 -10   2       56.23       55.07      4.35 o 
   5 -10   2        1.94        5.67      3.66 o 
   6 -10   2       31.38       37.09      5.40 o 
   7 -10   2       38.15       27.84      7.73 o 
   8 -10   2       17.68       23.78      7.70 o 
   9 -10   2        1.44       -2.72      8.98 o 
 -14  -9   2       79.13       68.14      9.37 o 
 -13  -9   2       30.60       33.30      7.89 o 
 -12  -9   2        1.85        0.18      3.44 o 
 -11  -9   2       57.93       47.13      9.92 o 
 -10  -9   2       16.12        7.29      3.89 o 
  -9  -9   2      133.08      124.10     20.01 o 
  -8  -9   2      294.35      324.79     10.81 o 
  -7  -9   2      155.74      156.97      7.63 o 
  -6  -9   2       29.57       25.95      5.60 o 
  -5  -9   2      110.40      123.18      6.74 o 
  -4  -9   2      232.07      247.80     13.92 o 
  -3  -9   2       68.93       71.38      4.81 o 
  -2  -9   2      319.09      319.92      6.80 o 
  -1  -9   2      363.58      360.14      8.51 o 
   0  -9   2      663.04      659.76     14.40 o 
   1  -9   2        0.65       -0.70      1.66 o 
   2  -9   2      343.71      343.50      8.99 o 
   3  -9   2       38.92       38.31      3.05 o 
   4  -9   2        2.08        1.96      1.39 o 
   5  -9   2      103.15      118.86      5.84 o 
   6  -9   2       12.25       11.78      3.11 o 
   7  -9   2        0.66        0.46      3.26 o 
   8  -9   2        1.49        2.23      3.94 o 
   9  -9   2       10.67        6.64      4.81 o 
  10  -9   2        4.77        3.91      5.00 o 
 -15  -8   2        7.36       17.61      5.49 o 
 -14  -8   2       57.91       59.75      7.36 o 
 -13  -8   2      259.98      302.36     13.41 o 
 -12  -8   2        9.77       10.81      4.15 o 
 -11  -8   2        5.43        1.31      3.07 o 
 -10  -8   2      314.20      312.00     19.50 o 
  -9  -8   2      462.40      458.01     15.15 o 
  -8  -8   2        4.67        6.34      2.75 o 
  -7  -8   2      399.41      403.98     11.42 o 
  -6  -8   2      233.23      221.23      8.11 o 
  -5  -8   2        7.66        5.48      2.36 o 
  -4  -8   2      146.31      145.51      6.26 o 
  -3  -8   2        3.59        2.15      1.78 o 
  -2  -8   2      132.58      118.02      3.89 o 
  -1  -8   2      216.61      232.58      5.54 o 
   0  -8   2      407.94      415.75      9.40 o 
   1  -8   2       18.53       15.93      2.43 o 
   2  -8   2      142.05      161.11      5.01 o 
   3  -8   2       40.68       42.57      2.42 o 
   4  -8   2       22.52       24.09      2.42 o 
   5  -8   2       84.24       83.23      6.64 o 
   6  -8   2        1.33        3.35      2.26 o 
   7  -8   2      107.51      114.34      6.72 o 
   8  -8   2       11.60       12.21      4.63 o 
   9  -8   2        0.58       -1.34      3.75 o 
  10  -8   2       71.48       86.42      9.14 o 
  11  -8   2       27.30       18.11      6.08 o 
 -15  -7   2       11.86       21.83      8.31 o 
 -14  -7   2       77.32       67.92      7.54 o 
 -13  -7   2      192.29      176.32      8.74 o 
 -12  -7   2      215.88      230.58      9.59 o 
 -11  -7   2        0.08       -0.71      2.81 o 
 -10  -7   2        7.77        4.93      2.44 o 
  -9  -7   2      965.19      992.08     24.26 o 
  -8  -7   2       12.69       12.88      2.95 o 
  -7  -7   2       17.73       13.41      2.77 o 
  -6  -7   2        0.11       -0.50      1.75 o 
  -5  -7   2      803.75      782.81     14.29 o 
  -4  -7   2       57.16       67.75      3.93 o 
  -3  -7   2      445.17      438.58      9.72 o 
  -2  -7   2      423.35      438.24      8.20 o 
  -1  -7   2     2411.21     2406.70     26.00 o 
   0  -7   2      124.70      109.71      3.39 o 
   1  -7   2     1883.13     1860.37     21.61 o 
   2  -7   2     2160.07     2238.82     22.28 o 
   3  -7   2      190.32      186.23      4.00 o 
   4  -7   2       55.69       57.40      2.48 o 
   5  -7   2       33.88       39.50      3.73 o 
   6  -7   2       55.79       39.15      4.95 o 
   7  -7   2       12.11        8.56      2.79 o 
   8  -7   2       34.82       29.27      4.98 o 
   9  -7   2       12.36        4.34      3.63 o 
  10  -7   2        7.64       13.45      4.43 o 
  11  -7   2        0.05        1.67      4.09 o 
  12  -7   2      172.38      154.32     12.36 o 
 -15  -6   2       11.87       16.11      4.43 o 
 -14  -6   2       84.06       95.82     10.98 o 
 -13  -6   2       52.85       45.61      5.36 o 
 -12  -6   2        1.94        4.68      2.88 o 
 -11  -6   2       10.83        5.08      2.77 o 
 -10  -6   2       44.72       47.85      8.11 o 
  -9  -6   2       87.40       94.71      4.99 o 
  -8  -6   2      344.83      360.11      7.92 o 
  -7  -6   2       47.78       45.60      3.07 o 
  -6  -6   2      225.47      237.26      5.89 o 
  -5  -6   2      185.29      187.05      5.71 o 
  -4  -6   2      309.41      299.25      7.31 o 
  -3  -6   2     1356.01     1416.53     17.84 o 
  -2  -6   2     1004.21     1102.15     14.27 o 
  -1  -6   2       37.78       32.05      1.72 o 
   0  -6   2      246.11      252.37      4.15 o 
   1  -6   2      191.16      170.93      3.44 o 
   2  -6   2       92.75       87.42      2.61 o 
   3  -6   2      116.97      114.47      3.12 o 
   4  -6   2        2.64        0.74      1.25 o 
   5  -6   2      128.19      116.89      4.51 o 
   6  -6   2      154.84      146.15     10.57 o 
   7  -6   2        0.92        1.25      2.06 o 
   8  -6   2       81.68       84.17      7.24 o 
   9  -6   2      133.11      139.08     10.73 o 
  10  -6   2      296.08      294.82     16.51 o 
  11  -6   2      194.12      215.92     20.83 o 
  12  -6   2      153.12      139.71     10.62 o 
  13  -6   2        0.01        3.85      4.72 o 
 -15  -5   2       54.91       52.83      6.03 o 
 -14  -5   2       94.06      106.14      6.65 o 
 -13  -5   2      127.49      147.28      7.74 o 
 -12  -5   2        9.79       12.96      2.99 o 
 -11  -5   2      299.76      304.47      8.34 o 
 -10  -5   2      322.95      326.71      8.28 o 
  -9  -5   2       13.14       12.11      2.42 o 
  -8  -5   2       56.73       51.00      3.99 o 
  -7  -5   2      126.85      129.75      5.72 o 
  -6  -5   2     1351.17     1391.33     15.59 o 
  -5  -5   2      128.73      132.08      3.65 o 
  -4  -5   2      556.87      512.33      8.06 o 
  -3  -5   2     1723.96     1895.16     21.87 o 
  -2  -5   2      681.30      644.81      8.60 o 
  -1  -5   2      131.42      157.60      2.93 o 
   0  -5   2     2038.89     1959.29     19.09 o 
   1  -5   2      913.49     1015.90     10.80 o 
   2  -5   2       10.88       21.33      1.46 o 
   3  -5   2        7.36        3.81      0.85 o 
   4  -5   2       10.92       13.68      1.65 o 
   5  -5   2      220.93      219.86      6.82 o 
   6  -5   2      175.90      145.93      5.31 o 
   7  -5   2      137.64      128.27      5.32 o 
   8  -5   2       30.05       29.07      3.99 o 
   9  -5   2       23.14       17.40      3.31 o 
  10  -5   2      303.38      326.57     10.23 o 
  11  -5   2      272.81      290.29     11.24 o 
  12  -5   2      128.31      118.26      8.35 o 
  13  -5   2       37.03       45.82      7.03 o 
 -15  -4   2       69.03       62.11      5.71 o 
 -14  -4   2        0.16        0.89      2.74 o 
 -13  -4   2       20.36       16.50      3.51 o 
 -12  -4   2       17.39       23.03      3.25 o 
 -11  -4   2       85.16       84.36      4.75 o 
 -10  -4   2      173.91      180.22      6.02 o 
  -9  -4   2        4.11        2.38      1.70 o 
  -8  -4   2        0.63        1.08      1.39 o 
  -7  -4   2       80.42       84.74      3.57 o 
  -6  -4   2      232.79      262.51      4.38 o 
  -5  -4   2      159.56      173.32      3.62 o 
  -4  -4   2      556.89      574.29      7.22 o 
  -3  -4   2      604.95      608.84      7.96 o 
  -2  -4   2       52.62       49.43      2.61 o 
  -1  -4   2      289.98      265.81      4.00 o 
   0  -4   2      149.47      160.06      4.67 o 
   1  -4   2     1434.79     1489.34     19.73 o 
   2  -4   2        1.45        2.11      0.79 o 
   3  -4   2        0.18        1.79      0.71 o 
   4  -4   2      287.92      262.88      4.02 o 
   5  -4   2      260.29      220.27      5.73 o 
   6  -4   2       14.75       12.75      2.16 o 
   7  -4   2       41.28       32.61      2.93 o 
   8  -4   2        0.03        0.95      1.62 o 
   9  -4   2       52.12       52.28      4.38 o 
  10  -4   2       43.09       39.85      4.25 o 
  11  -4   2       46.97       38.93      4.85 o 
  12  -4   2        8.49       15.94      3.91 o 
  13  -4   2        3.64        3.31      3.33 o 
  14  -4   2        1.00        3.79      3.84 o 
 -15  -3   2       42.91       40.27      5.08 o 
 -14  -3   2       73.68       83.83      6.13 o 
 -13  -3   2       40.45       48.46      4.67 o 
 -12  -3   2      104.85      103.39      6.80 o 
 -11  -3   2      219.02      221.84      7.07 o 
 -10  -3   2      211.22      202.92      6.36 o 
  -9  -3   2       27.53       25.51      2.65 o 
  -8  -3   2      180.88      190.45      5.04 o 
  -7  -3   2      862.68      856.12     10.98 o 
  -6  -3   2      203.88      225.41      3.64 o 
  -5  -3   2      156.79      160.70      4.32 o 
  -4  -3   2       72.92       94.06      2.23 o 
  -3  -3   2     1408.44     1502.18     15.63 o 
  -2  -3   2     1040.26     1161.61     12.79 o 
  -1  -3   2     2267.89     2295.29     24.89 o 
   0  -3   2        0.21        6.27      0.95 o 
   1  -3   2       54.62       80.64      2.51 o 
   2  -3   2     1129.81     1202.01     14.16 o 
   3  -3   2     1216.57     1407.46     13.24 o 
   4  -3   2        5.29        3.23      0.84 o 
   5  -3   2      180.11      176.80      3.51 o 
   6  -3   2       11.74        7.40      1.57 o 
   7  -3   2      155.98      120.89      4.17 o 
   8  -3   2       21.79       18.64      2.64 o 
   9  -3   2      547.63      544.84     11.86 o 
  10  -3   2      117.88      114.49     10.92 o 
  11  -3   2      222.94      220.69      8.28 o 
  12  -3   2       47.57       45.95      6.69 o 
  13  -3   2      201.18      198.68      9.62 o 
  14  -3   2        6.68        3.16      3.63 o 
 -15  -2   2        1.06        0.55      3.18 o 
 -14  -2   2      157.41      150.63      7.81 o 
 -13  -2   2        4.01        5.57      2.74 o 
 -12  -2   2      140.12      143.11      6.29 o 
 -11  -2   2       38.65       33.30      3.37 o 
 -10  -2   2        0.90        0.16      1.72 o 
  -9  -2   2      110.37      102.30      4.44 o 
  -8  -2   2      161.07      169.03      5.07 o 
  -7  -2   2      357.36      391.60      6.34 o 
  -6  -2   2      992.27     1012.86     10.75 o 
  -5  -2   2      154.02      174.96      2.75 o 
  -4  -2   2      145.53       98.25      5.51 o 
  -3  -2   2      940.75     1053.12     12.34 o 
  -2  -2   2       17.26       20.22      1.61 o 
  -1  -2   2     1193.37     1122.81     13.03 o 
   0  -2   2     7386.62     7903.02     79.36 o 
   1  -2   2      761.56      756.08     10.33 o 
   2  -2   2      823.95      791.04      9.95 o 
   3  -2   2        0.94        3.36      0.78 o 
   4  -2   2      138.91      108.04      2.61 o 
   5  -2   2       54.21       58.63      2.10 o 
   6  -2   2      233.66      230.10      4.19 o 
   7  -2   2       20.53       20.71      2.74 o 
   8  -2   2      301.39      295.26      6.89 o 
   9  -2   2       24.12       24.98      2.72 o 
  10  -2   2       17.09       17.77      2.91 o 
  11  -2   2       69.48       64.54      4.84 o 
  12  -2   2       52.21       52.34      4.82 o 
  13  -2   2       12.03        8.42      3.22 o 
  14  -2   2       99.54       87.71      7.11 o 
  15  -2   2        0.95        2.75      3.69 o 
 -15  -1   2       22.51       30.55      4.89 o 
 -14  -1   2        1.40        2.03      2.89 o 
 -13  -1   2      201.74      221.30      8.98 o 
 -12  -1   2      112.08      115.78      6.41 o 
 -11  -1   2      223.20      232.08      7.49 o 
 -10  -1   2       20.34       15.23      2.62 o 
  -9  -1   2      143.56      151.23      5.33 o 
  -8  -1   2      644.63      658.57     11.80 o 
  -7  -1   2        0.23        0.73      0.95 o 
  -6  -1   2     1003.48     1029.55     11.15 o 
  -5  -1   2        0.63        0.95      0.59 o 
  -4  -1   2      831.69      864.60      9.64 o 
  -3  -1   2       89.78      134.65      3.13 o 
  -2  -1   2     6221.88     6373.17     72.16 o 
  -1  -1   2       94.16       93.61      2.22 o 
   0  -1   2      704.06      726.73      9.48 o 
   1  -1   2     7912.72     8049.96     80.98 o 
   2  -1   2      172.85      148.76      3.69 o 
   3  -1   2       12.35       25.50      1.94 o 
   4  -1   2      242.24      259.93      4.08 o 
   5  -1   2      687.92      679.04      7.91 o 
   6  -1   2      297.95      276.41      4.37 o 
   7  -1   2      255.12      251.64      4.22 o 
   8  -1   2      700.34      689.28     11.45 o 
   9  -1   2       69.02       68.78      3.95 o 
  10  -1   2      400.55      399.63      9.47 o 
  11  -1   2      322.06      337.09      9.16 o 
  12  -1   2      337.16      371.39     10.15 o 
  13  -1   2        6.15        4.35      2.75 o 
  14  -1   2       79.78       77.66      6.47 o 
  15  -1   2       21.74       20.42      4.36 o 
 -15   0   2       69.21       72.19      6.85 o 
 -14   0   2       11.20       14.03      4.01 o 
 -13   0   2       74.97       63.26      9.37 o 
 -12   0   2       52.94       46.46      5.32 o 
 -11   0   2       72.93       64.00      4.56 o 
 -10   0   2      154.38      153.62      6.05 o 
  -9   0   2        0.02       -0.07      1.56 o 
  -8   0   2       11.90        7.43      1.82 o 
  -7   0   2     1172.06     1173.10     18.57 o 
  -6   0   2       71.25       74.59      2.58 o 
  -5   0   2      215.24      179.20      3.19 o 
  -4   0   2     1375.48     1530.33     15.86 o 
  -3   0   2      117.55      142.69      3.46 o 
  -2   0   2     4072.48     4330.06     49.63 o 
  -1   0   2    34014.74    32666.59    329.54 o 
   0   0   2        3.55        1.16      0.47 o 
   1   0   2      289.83      340.89      5.37 o 
   2   0   2      450.13      397.04      5.75 o 
   3   0   2      375.32      405.17      6.51 o 
   4   0   2       33.80       24.67      1.61 o 
   5   0   2        0.24        1.05      0.66 o 
   6   0   2        5.89        1.06      0.68 o 
   7   0   2      555.50      652.32      8.12 o 
   8   0   2       66.61       66.95      2.40 o 
   9   0   2        7.69        9.76      1.75 o 
  10   0   2      172.29      175.21      5.78 o 
  11   0   2       50.52       47.03      3.73 o 
  12   0   2        2.86        3.99      2.36 o 
  13   0   2      263.30      289.77      9.05 o 
  14   0   2       33.42       23.30      3.90 o 
  15   0   2      220.55      223.03      9.77 o 
  16   0   2       19.89       15.84      4.38 o 
 -15   1   2       18.66       29.97      7.94 o 
 -14   1   2        4.61        4.01      3.24 o 
 -13   1   2      200.56      216.67     10.15 o 
 -12   1   2       38.24       37.02      4.49 o 
 -11   1   2       65.90       63.21      4.85 o 
 -10   1   2      157.38      143.39      6.13 o 
  -9   1   2      451.44      419.09      9.73 o 
  -8   1   2        4.26        4.12      1.77 o 
  -7   1   2      648.40      653.40      9.68 o 
  -6   1   2       19.61       25.40      1.61 o 
  -5   1   2      474.77      501.73      6.68 o 
  -4   1   2      784.74      778.80      9.27 o 
  -3   1   2     1108.15     1198.38     13.85 o 
  -2   1   2       47.82       59.97      2.07 o 
  -1   1   2      284.13      328.83      4.98 o 
   0   1   2       28.83       23.66      0.90 o 
   1   1   2     3751.40     3781.66     47.96 o 
   2   1   2       73.13       63.82      1.33 o 
   3   1   2      598.81      642.59      7.39 o 
   4   1   2     1858.08     1967.74     29.77 o 
   5   1   2      248.67      255.88      4.98 o 
   6   1   2        2.91        6.81      0.91 o 
   7   1   2     1818.78     1836.49     19.89 o 
   8   1   2      202.29      203.40      4.36 o 
   9   1   2     1489.11     1486.27     16.98 o 
  10   1   2       91.66       92.22      6.80 o 
  11   1   2      815.26      834.72     14.40 o 
  12   1   2       13.53        9.94      2.33 o 
  13   1   2      124.03      114.02      5.61 o 
  14   1   2       55.19       53.79      4.97 o 
  15   1   2        8.11        3.51      3.00 o 
  16   1   2        3.29        5.52      3.42 o 
 -14   2   2      147.05      162.41     13.69 o 
 -13   2   2       11.56        7.11      3.39 o 
 -12   2   2        2.79        0.77      2.72 o 
 -11   2   2        1.57        2.14      2.31 o 
 -10   2   2        1.28        4.06      2.14 o 
  -9   2   2        4.62        5.46      2.08 o 
  -8   2   2      165.00      148.76     12.70 o 
  -7   2   2       14.40       19.93      2.42 o 
  -6   2   2       19.92       11.28      1.45 o 
  -5   2   2       10.50        9.40      1.18 o 
  -4   2   2      417.89      568.33      6.86 o 
  -3   2   2        8.32        4.84      0.78 o 
  -2   2   2     1177.66     1358.72     15.44 o 
  -1   2   2       39.44       29.91      1.31 o 
   0   2   2     2701.94     2791.67     29.13 o 
   1   2   2        3.11        3.18      0.76 o 
   2   2   2      735.60      707.37      8.91 o 
   3   2   2      158.93      147.64      3.29 o 
   4   2   2       93.13       77.52      1.92 o 
   5   2   2        9.75        9.60      3.50 o 
   6   2   2     5116.81     5550.98     80.99 o 
   7   2   2       14.88       17.10      1.05 o 
   8   2   2        0.52        1.52      0.75 o 
   9   2   2       17.60       17.93      1.63 o 
  10   2   2       67.60       62.86      4.23 o 
  11   2   2       12.54       11.41      1.82 o 
  12   2   2      241.55      256.33      6.91 o 
  13   2   2       18.84       18.78      2.78 o 
  14   2   2      282.30      298.10      9.40 o 
  15   2   2        0.54        1.08      2.68 o 
  16   2   2       12.56        8.38      3.50 o 
 -14   3   2       17.81       19.98      5.04 o 
 -13   3   2        0.30        2.61      3.60 o 
 -12   3   2        0.78        1.31      2.94 o 
 -11   3   2       73.91       59.31      5.51 o 
 -10   3   2      159.19      159.82     14.01 o 
  -9   3   2       10.24        6.61      2.32 o 
  -8   3   2      455.66      460.08     10.46 o 
  -7   3   2        4.18        2.37      1.69 o 
  -6   3   2       14.31       14.43      1.92 o 
  -5   3   2      751.78      785.14     10.00 o 
  -4   3   2     1028.38     1068.59     11.13 o 
  -3   3   2      588.01      596.78      7.30 o 
  -2   3   2      118.57      139.22      3.20 o 
  -1   3   2      436.89      386.79      6.36 o 
   0   3   2      635.95      611.44      9.66 o 
   1   3   2     4468.76     4348.81     55.81 o 
   2   3   2        0.51        0.00      0.70 o 
   3   3   2       28.38       38.82      1.42 o 
   4   3   2       31.33       34.11      1.51 o 
   5   3   2     4222.62     4636.55     67.83 o 
   6   3   2      873.98      907.33     29.93 o 
   7   3   2      157.33      157.75      5.08 o 
   8   3   2       61.61       47.92      3.07 o 
   9   3   2       49.34       50.44      6.65 o 
  10   3   2      332.61      330.89      8.41 o 
  11   3   2        5.92        6.81      2.59 o 
  12   3   2      147.80      157.47      8.87 o 
  13   3   2       54.32       49.54      3.38 o 
  14   3   2        4.56        5.50      2.28 o 
  15   3   2       28.81       21.65      4.09 o 
  16   3   2        0.70       -1.87      3.53 o 
 -13   4   2        2.72       -0.40      3.39 o 
 -12   4   2       10.80        8.85      3.53 o 
 -11   4   2        5.49        3.28      2.80 o 
 -10   4   2       39.40       30.95      3.92 o 
  -9   4   2       11.23        9.26      2.63 o 
  -8   4   2        0.51        1.49      1.96 o 
  -7   4   2      410.74      429.61     10.25 o 
  -6   4   2       55.84       46.49      3.18 o 
  -5   4   2       96.70      122.17      4.55 o 
  -4   4   2      421.70      426.80      6.59 o 
  -3   4   2      913.29      905.07      7.84 o 
  -2   4   2       70.14       60.44      1.79 o 
  -1   4   2      365.87      369.87      5.90 o 
   0   4   2      454.74      504.02      7.20 o 
   1   4   2      109.92      103.84      2.69 o 
   2   4   2      189.45      175.34      3.85 o 
   3   4   2       41.41       39.02      2.25 o 
   4   4   2     1546.15     1616.17     17.95 o 
   5   4   2     3269.33     3585.21     46.15 o 
   6   4   2       38.20       38.71      2.48 o 
   7   4   2      183.26      182.34      3.71 o 
   8   4   2      204.90      195.28      5.45 o 
   9   4   2      103.10      107.03      4.57 o 
  10   4   2       35.41       39.30      3.80 o 
  11   4   2      620.74      639.03     17.19 o 
  12   4   2      117.34      123.57      6.86 o 
  13   4   2      301.08      333.33     11.15 o 
  14   4   2       38.64       38.29      3.49 o 
  15   4   2       86.84       92.81      5.59 o 
  16   4   2       48.23       49.92      4.63 o 
 -13   5   2       23.48       17.02      4.71 o 
 -12   5   2       68.39       69.89      7.00 o 
 -11   5   2       42.81       33.48      4.99 o 
 -10   5   2       14.71       18.80      3.86 o 
  -9   5   2       51.16       38.47      4.99 o 
  -8   5   2       68.35       61.88      5.23 o 
  -7   5   2       96.88       87.46      5.05 o 
  -6   5   2      364.93      355.56      8.80 o 
  -5   5   2        5.63        3.05      1.47 o 
  -4   5   2      675.62      703.83     10.13 o 
  -3   5   2        1.13        0.61      0.66 o 
  -2   5   2     1048.18     1011.97      9.61 o 
  -1   5   2       77.17      100.90      3.65 o 
   0   5   2     1324.85     1275.41     16.87 o 
   1   5   2       54.26       59.48      2.62 o 
   2   5   2     3097.89     3222.37     31.57 o 
   3   5   2      215.03      171.82      3.36 o 
   4   5   2     1812.37     1918.30     19.47 o 
   5   5   2     1838.48     1971.81     19.70 o 
   6   5   2      165.64      178.97      5.07 o 
   7   5   2        4.92        2.42      0.92 o 
   8   5   2      359.36      357.01      5.39 o 
   9   5   2      322.38      351.09      5.74 o 
  10   5   2        0.34        0.60      1.67 o 
  11   5   2        5.86        8.19      2.37 o 
  12   5   2       91.69      120.35      9.18 o 
  13   5   2      119.14      128.53      7.27 o 
  14   5   2        6.38        2.99      3.34 o 
  15   5   2        2.80        3.53      2.31 o 
  16   5   2       74.80       81.59      8.27 o 
 -12   6   2        0.13       -0.22      3.71 o 
 -11   6   2        1.96       -0.20      3.12 o 
 -10   6   2      155.55      149.79      8.68 o 
  -9   6   2       27.30       14.53      3.50 o 
  -8   6   2      112.06      112.27      6.31 o 
  -7   6   2        9.84        4.27      2.45 o 
  -6   6   2       86.73       84.79      6.06 o 
  -5   6   2      337.20      329.90      7.75 o 
  -4   6   2      733.85      738.76      8.96 o 
  -3   6   2      300.48      297.17      4.47 o 
  -2   6   2      661.76      681.80      7.36 o 
  -1   6   2        6.44        5.79      0.89 o 
   0   6   2        2.61        3.23      0.89 o 
   1   6   2      318.92      294.83      5.73 o 
   2   6   2      222.20      221.11      4.72 o 
   3   6   2      725.66      730.30     10.08 o 
   4   6   2      594.33      591.07      8.51 o 
   5   6   2      459.10      511.05      8.86 o 
   6   6   2      425.40      422.54      6.32 o 
   7   6   2      350.83      375.50      6.42 o 
   8   6   2      861.77      872.44     10.38 o 
   9   6   2       70.78       87.28      4.59 o 
  10   6   2      354.29      366.31      9.53 o 
  11   6   2      286.32      295.07      9.13 o 
  12   6   2      560.71      571.12     15.87 o 
  13   6   2       58.19       70.14      6.69 o 
  14   6   2      115.56      117.51     12.97 o 
  15   6   2       54.85       53.10      5.06 o 
 -12   7   2        9.46        1.62      3.98 o 
 -11   7   2       12.23       17.53      4.60 o 
 -10   7   2        1.61       -0.92      2.95 o 
  -9   7   2       12.06       14.71      3.91 o 
  -8   7   2      143.59      130.41      8.96 o 
  -7   7   2      181.97      186.35      9.46 o 
  -6   7   2      145.00      159.98      6.79 o 
  -5   7   2      960.83      953.78     25.39 o 
  -4   7   2       44.76       45.32      3.59 o 
  -3   7   2       26.55       28.34      1.95 o 
  -2   7   2      195.24      196.08      3.86 o 
  -1   7   2      654.90      640.36      7.23 o 
   0   7   2     1577.88     1551.48     15.03 o 
   1   7   2      313.84      302.30      5.66 o 
   2   7   2      260.18      259.52      5.59 o 
   3   7   2      569.52      594.37     10.13 o 
   4   7   2     1611.68     1630.76     21.35 o 
   5   7   2        2.11        1.92      0.99 o 
   6   7   2      714.44      730.60      9.43 o 
   7   7   2      231.57      213.07      5.14 o 
   8   7   2       36.31       32.86      2.39 o 
   9   7   2      271.05      272.10      6.16 o 
  10   7   2      137.35      148.39      6.49 o 
  11   7   2      215.83      237.90      5.96 o 
  12   7   2      101.28      109.55     11.41 o 
  13   7   2        9.86        8.77      2.79 o 
  14   7   2        4.67        0.72      2.60 o 
  15   7   2      116.09      111.28      7.08 o 
 -11   8   2       16.65       12.27      4.81 o 
 -10   8   2       44.12       27.61      5.31 o 
  -9   8   2       36.63       28.25      4.99 o 
  -8   8   2       63.59       56.52     10.17 o 
  -7   8   2       43.22       42.19      4.94 o 
  -6   8   2        3.22        4.04      2.56 o 
  -5   8   2      313.33      312.49      9.02 o 
  -4   8   2       48.45       49.30      2.84 o 
  -3   8   2      114.77      117.25      3.61 o 
  -2   8   2      215.12      204.61      6.27 o 
  -1   8   2        4.12        3.72      1.15 o 
   0   8   2      320.83      309.54      4.71 o 
   1   8   2      208.56      197.96      4.65 o 
   2   8   2        0.10       -0.50      1.09 o 
   3   8   2      180.18      189.71      6.79 o 
   4   8   2       19.62       27.02      4.66 o 
   5   8   2      493.68      465.51     11.18 o 
   6   8   2      173.48      176.27      7.52 o 
   7   8   2     1625.25     1569.70     26.99 o 
   8   8   2      234.50      245.43     12.87 o 
   9   8   2       51.16       50.88      5.97 o 
  10   8   2       15.15       15.02      2.78 o 
  11   8   2      645.72      697.77     15.17 o 
  12   8   2       39.46       40.10      6.37 o 
  13   8   2        5.82       10.28      3.39 o 
  14   8   2       58.46       59.03      5.87 o 
  15   8   2       20.23       21.72      4.59 o 
  16   8   2        3.03       -0.38      3.54 o 
 -10   9   2        6.16       11.60      4.68 o 
  -9   9   2       27.87       24.80      5.10 o 
  -8   9   2      144.70      166.91     16.39 o 
  -7   9   2      311.12      344.89     16.44 o 
  -6   9   2       58.26       57.47      5.22 o 
  -5   9   2       18.44       19.58      2.99 o 
  -4   9   2      116.99      124.90      4.10 o 
  -3   9   2      110.55      100.93      3.47 o 
  -2   9   2      730.89      722.60     11.03 o 
  -1   9   2      786.20      783.89     11.93 o 
   0   9   2      244.49      241.82      6.19 o 
   1   9   2       46.59       46.02      3.15 o 
   2   9   2      363.88      385.60      8.04 o 
   3   9   2     1035.58     1031.74     17.32 o 
   4   9   2       12.24       20.61      3.13 o 
   5   9   2      261.95      257.65      8.49 o 
   6   9   2        0.52        0.51      2.27 o 
   7   9   2      162.59      149.87      7.67 o 
   8   9   2       38.02       33.84      4.39 o 
   9   9   2       17.57       13.31      3.38 o 
  10   9   2       95.26       99.53      6.42 o 
  11   9   2      109.58      130.91      7.19 o 
  12   9   2        0.84       -1.23      2.49 o 
  13   9   2        1.70        4.93      3.43 o 
  14   9   2      180.94      209.76     11.18 o 
  15   9   2       50.27       61.25      6.85 o 
  16   9   2       25.86       30.27      5.87 o 
  -9  10   2       35.24       45.09      6.62 o 
  -8  10   2       80.39      100.73      8.30 o 
  -7  10   2       14.49       17.15      4.57 o 
  -6  10   2      275.22      304.46     16.40 o 
  -5  10   2      146.14      159.59      8.03 o 
  -4  10   2        2.38        0.91      1.87 o 
  -3  10   2       22.26       23.35      2.69 o 
  -2  10   2      145.40      142.06      4.74 o 
  -1  10   2      119.15      114.00      4.56 o 
   0  10   2       11.74       11.75      2.48 o 
   1  10   2      266.92      245.85     17.62 o 
   2  10   2        1.17        1.78      1.90 o 
   3  10   2        9.54        3.01      2.04 o 
   4  10   2        4.40       -0.72      2.00 o 
   5  10   2      493.18      425.42     16.13 o 
   6  10   2      580.01      577.14     17.00 o 
   7  10   2       75.38       70.39      6.09 o 
   8  10   2      288.93      296.11     11.86 o 
   9  10   2        0.03        0.68      2.69 o 
  10  10   2      252.42      239.93     11.91 o 
  11  10   2      112.27      110.61      7.52 o 
  12  10   2        0.05        2.37      2.96 o 
  13  10   2       23.75       23.94      5.50 o 
  14  10   2        0.53       -1.05      3.73 o 
  15  10   2        4.06        2.56      4.33 o 
  16  10   2        9.98       12.57      5.31 o 
  -8  11   2       24.47       30.27     12.99 o 
  -7  11   2       51.09       68.32     10.67 o 
  -6  11   2        4.23        8.49      4.54 o 
  -5  11   2      102.07      132.89     13.52 o 
  -4  11   2        6.00        4.40      2.51 o 
  -3  11   2      202.30      226.92      5.86 o 
  -2  11   2       94.86       89.56      4.94 o 
  -1  11   2        0.83        0.46      2.21 o 
   0  11   2       31.49       29.37      3.97 o 
   1  11   2      364.64      345.71     22.78 o 
   2  11   2      193.52      187.05      8.02 o 
   3  11   2       72.11       56.41      7.00 o 
   4  11   2      464.26      381.39     14.18 o 
   5  11   2       97.35       76.65      6.87 o 
   6  11   2        0.70       -0.90      4.29 o 
   7  11   2      357.31      319.53     26.26 o 
   8  11   2       72.74       66.12      7.32 o 
   9  11   2      328.67      343.61     20.65 o 
  10  11   2      116.19      126.37      8.48 o 
  11  11   2       37.31       36.98      6.93 o 
  12  11   2        0.03        1.65      3.57 o 
  13  11   2      476.96      513.71     21.42 o 
  14  11   2       41.58       30.15      6.55 o 
  15  11   2       41.76       51.42      7.94 o 
  -7  12   2       85.64       84.39     12.15 o 
  -6  12   2       33.72       34.13      8.43 o 
  -5  12   2        1.02        1.72      6.08 o 
  -3  12   2       87.70       78.25      5.15 o 
  -2  12   2      155.52      161.16     15.63 o 
  -1  12   2        0.26        0.88      2.68 o 
   0  12   2      157.41      162.66      7.67 o 
   1  12   2        0.25        0.78      2.43 o 
   2  12   2       15.94       10.75      4.02 o 
   3  12   2        0.86       -0.43      2.60 o 
   4  12   2       56.02       51.18      6.69 o 
   5  12   2      686.91      687.16     62.64 o 
   6  12   2        0.55        1.63      3.33 o 
   7  12   2       36.05       32.97      5.58 o 
   8  12   2        0.87        2.54      3.25 o 
   9  12   2       82.21       79.15      7.66 o 
  10  12   2      105.12      110.82      8.76 o 
  11  12   2       17.29       29.17      5.72 o 
  12  12   2       46.01       60.52      7.74 o 
  13  12   2        0.07        4.44      4.29 o 
  14  12   2        0.95        0.56      4.56 o 
  15  12   2        6.43        9.15      5.46 o 
  -3  13   2        5.96        6.44      4.86 o 
  -2  13   2       15.96       10.97      3.38 o 
  -1  13   2       56.55       63.28      5.82 o 
   0  13   2       10.95        9.18      3.64 o 
   1  13   2      118.22      131.33     11.09 o 
   2  13   2      140.01      162.49     10.75 o 
   3  13   2        7.65        3.31      3.87 o 
   4  13   2        1.93        8.77      4.32 o 
   5  13   2       21.44       14.30      4.90 o 
   6  13   2      214.96      210.12     21.18 o 
   7  13   2        3.49        6.35      3.92 o 
   8  13   2      212.65      207.50     15.30 o 
   9  13   2       83.94       85.93     11.20 o 
  10  13   2      361.02      371.85     16.83 o 
  11  13   2        0.73        4.69      3.81 o 
  12  13   2       80.92       52.68     17.22 o 
  13  13   2       25.12       20.55      5.68 o 
  14  13   2       25.35       32.38      8.06 o 
  -3  14   2        3.33       -1.32      4.52 o 
  -2  14   2       83.51       98.10      6.61 o 
  -1  14   2        3.83       11.06      6.57 o 
   0  14   2       39.97       36.00      5.72 o 
   1  14   2        1.90        2.02      3.37 o 
   2  14   2      109.98      101.57      7.53 o 
   3  14   2        2.24        1.68      4.30 o 
   4  14   2      169.03      166.65     30.64 o 
   5  14   2       70.43       82.19      9.28 o 
   6  14   2      142.74      160.09     11.53 o 
   7  14   2       17.57       18.86      5.81 o 
   8  14   2       62.63       66.75     17.43 o 
   9  14   2       65.16       62.40      8.14 o 
  10  14   2       72.23       92.11      9.59 o 
  11  14   2       54.96       52.24     18.03 o 
  12  14   2        2.81        7.18      4.69 o 
  13  14   2        7.87        1.03      5.82 o 
  -2  15   2        0.25        5.04      5.80 o 
  -1  15   2       21.10       15.62      5.49 o 
   0  15   2        0.28        2.76      5.21 o 
   1  15   2       66.19       70.41      7.97 o 
   2  15   2        4.40       11.84      4.55 o 
   3  15   2        0.02        1.65      4.77 o 
   4  15   2        0.01       -2.78      4.36 o 
   5  15   2       18.56        5.53      7.75 o 
   6  15   2       29.17       26.91      6.96 o 
   7  15   2       58.14       62.11      8.84 o 
   8  15   2       32.72       22.84      6.42 o 
   9  15   2       88.66       94.13     10.16 o 
  10  15   2        0.01       -0.96      4.38 o 
  11  15   2       55.21       54.60      8.63 o 
  12  15   2        1.82        5.26      5.16 o 
  -1  16   2        0.48       -2.83      4.96 o 
   0  16   2       70.77       88.54     28.35 o 
   1  16   2        9.37       10.04      5.88 o 
   2  16   2        2.18        0.32      5.87 o 
   3  16   2        1.15        1.96      5.40 o 
   4  16   2        5.90       10.66     14.17 o 
   5  16   2       17.00       23.00     10.80 o 
   6  16   2       12.95       15.55      9.86 o 
   7  16   2       46.99       51.44      8.92 o 
   8  16   2      184.52      172.11     22.36 o 
   9  16   2       64.74       67.12      9.79 o 
  10  16   2       29.45       18.77      7.32 o 
   3  17   2        0.03        0.74      5.84 o 
   4  17   2       76.26       77.90     14.70 o 
   5  17   2        0.00        2.27      6.25 o 
   6  17   2       61.93       44.80     14.04 o 
   7  17   2        0.41       -3.92      9.15 o 
  -7 -15   3       33.91       35.57     13.55 o 
  -6 -15   3        0.01        2.48      9.94 o 
  -5 -15   3        0.40       -3.73      8.85 o 
  -4 -15   3       65.48       65.48     10.08 o 
  -3 -15   3       10.17        4.28      6.07 o 
  -2 -15   3        2.08        3.45      5.73 o 
  -1 -15   3        0.13       -4.66      4.66 o 
   0 -15   3        5.43        5.19      6.16 o 
  -9 -14   3      101.02      109.33     15.79 o 
  -8 -14   3        0.03        4.08      6.01 o 
  -7 -14   3       56.09       46.77      8.45 o 
  -6 -14   3       21.86       19.91     10.80 o 
  -5 -14   3       21.00       36.21     11.97 o 
  -4 -14   3        0.00        4.75      5.47 o 
  -3 -14   3      122.67      131.47     11.77 o 
  -2 -14   3        2.72        9.43      5.31 o 
  -1 -14   3        8.37        4.79      7.47 o 
   0 -14   3       60.71       52.35      8.35 o 
   1 -14   3        1.49        5.03      5.14 o 
   2 -14   3        5.79        7.96      5.39 o 
   3 -14   3       14.24       17.92      6.27 o 
 -11 -13   3       58.48       53.87     11.26 o 
 -10 -13   3        0.73        3.31      6.29 o 
  -9 -13   3        3.99       10.41      6.02 o 
  -8 -13   3       81.27       96.80     10.38 o 
  -7 -13   3        6.16        3.54      4.98 o 
  -6 -13   3       15.31        8.90      6.59 o 
  -5 -13   3       44.68       41.59      7.51 o 
  -4 -13   3        4.06       12.57      8.77 o 
  -3 -13   3       10.63        9.88      5.14 o 
  -2 -13   3       11.01       10.32      4.60 o 
  -1 -13   3       41.36       30.24      5.63 o 
   0 -13   3       39.05       33.92      5.87 o 
   1 -13   3      106.41       92.46      6.84 o 
   2 -13   3       24.43       21.64      3.59 o 
   3 -13   3        0.13        1.61      3.27 o 
   4 -13   3       10.82       29.44      7.06 o 
   5 -13   3       22.19       24.79      6.39 o 
 -12 -12   3       23.45       23.75      8.39 o 
 -11 -12   3       37.60       23.38      7.91 o 
 -10 -12   3      174.88      177.12     16.19 o 
  -9 -12   3        5.52       10.69      5.65 o 
  -8 -12   3      273.03      307.64     23.45 o 
  -7 -12   3       95.32       87.81      9.32 o 
  -6 -12   3       83.46       87.94      7.73 o 
  -5 -12   3      132.31      134.19     24.30 o 
  -4 -12   3      235.99      265.58     11.71 o 
  -3 -12   3        2.28        0.92      3.29 o 
  -2 -12   3        9.29        5.68      3.86 o 
  -1 -12   3        0.68        1.27      3.46 o 
   0 -12   3      181.19      194.66      7.86 o 
   1 -12   3        5.22        7.23      2.63 o 
   2 -12   3        0.99        2.04      2.45 o 
   3 -12   3        0.10        2.74      2.48 o 
   4 -12   3       92.14       92.34      5.98 o 
   5 -12   3        3.98        5.29      4.71 o 
   6 -12   3        6.06        4.75      5.09 o 
 -13 -11   3        0.03       -2.64      5.61 o 
 -12 -11   3       32.61        8.92      5.95 o 
 -11 -11   3        3.49       -2.30      4.67 o 
 -10 -11   3       10.61        6.48      5.65 o 
  -9 -11   3      134.03      140.88     14.81 o 
  -8 -11   3       16.23       16.80      4.22 o 
  -7 -11   3        2.75        4.51      3.35 o 
  -6 -11   3       14.73       11.44      3.81 o 
  -5 -11   3       80.94       93.92      7.21 o 
  -4 -11   3        0.68        2.58      4.00 o 
  -3 -11   3      160.34      172.66      7.86 o 
  -2 -11   3      111.33      113.14      7.66 o 
  -1 -11   3        0.34        2.29      2.10 o 
   0 -11   3      115.33      109.17      7.69 o 
   1 -11   3       98.04       93.68      5.76 o 
   2 -11   3       68.11       67.30      4.50 o 
   3 -11   3        1.71        1.21      2.20 o 
   4 -11   3      119.10      122.70      6.35 o 
   5 -11   3       39.95       27.77      5.67 o 
   6 -11   3       31.27       32.47      6.26 o 
   7 -11   3        4.17        1.34      5.62 o 
   8 -11   3        8.21        6.06      9.71 o 
 -13 -10   3       28.55       24.58      7.49 o 
 -12 -10   3       32.21       21.87      7.04 o 
 -11 -10   3      167.19      200.90     12.03 o 
 -10 -10   3       96.42       86.96      8.65 o 
  -9 -10   3      303.46      320.66     14.19 o 
  -8 -10   3       72.24       76.68      6.58 o 
  -7 -10   3      325.93      341.63     15.53 o 
  -6 -10   3      274.67      249.86     10.10 o 
  -5 -10   3      451.81      425.60     13.26 o 
  -4 -10   3        3.61        1.56      2.70 o 
  -3 -10   3       55.08       51.98      4.66 o 
  -2 -10   3       43.52       38.12      4.10 o 
  -1 -10   3       78.23       75.42      4.62 o 
   0 -10   3        3.92        2.84      2.04 o 
   1 -10   3        1.08        3.43      2.09 o 
   2 -10   3        2.64        2.84      1.86 o 
   3 -10   3       37.01       33.15      3.22 o 
   4 -10   3       17.16       15.76      3.21 o 
   5 -10   3       34.16       26.25      5.00 o 
   6 -10   3       58.74       67.04      7.21 o 
   7 -10   3      191.94      233.16     16.22 o 
   8 -10   3        0.09       -1.20      8.41 o 
   9 -10   3        6.81        3.30      7.33 o 
 -14  -9   3        3.46        9.13      5.17 o 
 -13  -9   3        7.61        8.13      4.72 o 
 -12  -9   3      168.74      182.67     25.41 o 
 -11  -9   3      229.00      232.95     23.98 o 
 -10  -9   3      149.92      135.75     23.92 o 
  -9  -9   3      331.58      327.90     13.82 o 
  -8  -9   3      232.56      247.42      9.68 o 
  -7  -9   3       34.08       37.60      6.33 o 
  -6  -9   3      281.85      305.17     16.24 o 
  -5  -9   3       13.86       17.03      3.59 o 
  -4  -9   3       53.74       55.12      5.23 o 
  -3  -9   3       11.55        9.98      2.66 o 
  -2  -9   3       64.08       58.34      5.12 o 
  -1  -9   3      325.23      324.88      8.54 o 
   0  -9   3      254.74      247.22      7.54 o 
   1  -9   3       21.53       21.32      2.94 o 
   2  -9   3        2.84        3.51      1.97 o 
   3  -9   3      519.23      528.95      9.35 o 
   4  -9   3      295.15      306.17      8.34 o 
   5  -9   3      288.08      328.21      9.96 o 
   6  -9   3        0.03       -0.50      2.50 o 
   7  -9   3        0.07        3.23      3.57 o 
   8  -9   3      158.25      165.19     11.21 o 
   9  -9   3       39.27       46.05      7.45 o 
  10  -9   3        7.93       11.74      5.55 o 
 -14  -8   3      103.70       77.65     12.14 o 
 -13  -8   3        1.49        1.56      4.05 o 
 -12  -8   3       89.43      108.35     27.20 o 
 -11  -8   3        6.46        2.18      3.38 o 
 -10  -8   3      168.65      201.38     10.74 o 
  -9  -8   3      686.63      713.71     20.79 o 
  -8  -8   3       34.76       30.30      4.85 o 
  -7  -8   3       15.23        9.18      3.34 o 
  -6  -8   3      367.29      361.51     18.92 o 
  -5  -8   3        0.01        0.74      2.05 o 
  -4  -8   3        3.99        5.18      2.42 o 
  -3  -8   3      160.91      144.81      6.16 o 
  -2  -8   3        2.74        0.81      1.33 o 
  -1  -8   3       71.89       78.26      3.61 o 
   0  -8   3      340.22      317.09      8.17 o 
   1  -8   3      905.89      868.88     13.70 o 
   2  -8   3      293.60      291.17      7.00 o 
   3  -8   3       31.12       34.19      2.56 o 
   4  -8   3      395.90      384.25      6.53 o 
   5  -8   3       42.72       40.57      3.47 o 
   6  -8   3      150.32      145.81      6.12 o 
   7  -8   3        3.66        3.51      2.81 o 
   8  -8   3        4.52        5.86      3.49 o 
   9  -8   3       61.09       53.73      7.23 o 
  10  -8   3      124.20      144.47     11.04 o 
  11  -8   3        1.39        0.97      4.71 o 
 -14  -7   3        0.03        9.42      4.08 o 
 -13  -7   3       70.07       65.06     14.19 o 
 -12  -7   3       40.91       54.97      5.77 o 
 -11  -7   3        5.67        5.79      3.88 o 
 -10  -7   3      200.95      208.28     10.59 o 
  -9  -7   3      430.90      477.40     15.85 o 
  -8  -7   3       30.10       27.43      4.51 o 
  -7  -7   3      343.05      353.95     10.44 o 
  -6  -7   3       70.04       73.19      5.10 o 
  -5  -7   3       69.75       76.37      9.31 o 
  -4  -7   3      303.91      295.23      8.08 o 
  -3  -7   3      117.34       99.89      4.90 o 
  -2  -7   3      309.95      296.50      5.54 o 
  -1  -7   3       57.79       49.75      2.55 o 
   0  -7   3      420.29      444.50      8.36 o 
   1  -7   3       20.01       20.68      2.19 o 
   2  -7   3      223.09      234.52      5.21 o 
   3  -7   3        3.74        2.78      1.12 o 
   4  -7   3      169.94      166.78      3.85 o 
   5  -7   3       21.83       11.43      1.89 o 
   6  -7   3       24.56       13.65      2.54 o 
   7  -7   3      132.63      132.15      9.00 o 
   8  -7   3        0.05        5.52      2.90 o 
   9  -7   3       73.75       76.51      7.61 o 
  10  -7   3      148.60      128.89     14.35 o 
  11  -7   3       41.27       35.48      6.43 o 
  12  -7   3       19.62        9.75      5.39 o 
 -15  -6   3       54.12       51.69      8.43 o 
 -14  -6   3        2.99        4.88      3.71 o 
 -13  -6   3       66.99       62.49      6.14 o 
 -12  -6   3       29.30       23.22      4.14 o 
 -11  -6   3      393.77      386.65     12.27 o 
 -10  -6   3      200.03      215.68     10.91 o 
  -9  -6   3      233.59      236.55      7.82 o 
  -8  -6   3        4.13        1.36      1.83 o 
  -7  -6   3      191.80      208.50      6.60 o 
  -6  -6   3       93.52      101.11      4.65 o 
  -5  -6   3      184.97      178.56      5.28 o 
  -4  -6   3       33.10       30.95      2.61 o 
  -3  -6   3       17.52       15.62      2.26 o 
  -2  -6   3       60.50       58.87      2.71 o 
  -1  -6   3      124.56      139.43      3.56 o 
   0  -6   3       45.23       38.70      1.81 o 
   1  -6   3      570.18      567.07      7.00 o 
   2  -6   3       22.60       18.12      1.59 o 
   3  -6   3      279.26      293.75      4.90 o 
   4  -6   3       10.10        9.13      1.49 o 
   5  -6   3      140.20      123.27      4.77 o 
   6  -6   3        0.10        0.67      1.93 o 
   7  -6   3       98.59      108.30      5.90 o 
   8  -6   3        0.70        2.71      2.40 o 
   9  -6   3       23.93       21.54      4.17 o 
  10  -6   3       47.58       41.30      6.23 o 
  11  -6   3       36.40       36.95      6.18 o 
  12  -6   3       18.97       16.05      5.05 o 
  13  -6   3        0.90        5.14      4.76 o 
 -15  -5   3        2.41        3.01      4.06 o 
 -14  -5   3       75.60       55.26      5.58 o 
 -13  -5   3       64.86       83.69      6.20 o 
 -12  -5   3        8.98       10.96      3.10 o 
 -11  -5   3       42.16       41.99      4.33 o 
 -10  -5   3       83.42       74.30      7.52 o 
  -9  -5   3       29.99       32.28      3.54 o 
  -8  -5   3      411.62      412.45      9.90 o 
  -7  -5   3       29.25       25.20      2.49 o 
  -6  -5   3      484.96      496.53      8.45 o 
  -5  -5   3       15.65       12.48      1.86 o 
  -4  -5   3      478.41      489.16      7.56 o 
  -3  -5   3       12.47       11.29      1.61 o 
  -2  -5   3      125.70      138.86      3.41 o 
  -1  -5   3      434.77      496.43      6.84 o 
   0  -5   3       22.47       17.61      1.26 o 
   1  -5   3      409.03      414.51      5.56 o 
   2  -5   3      179.96      174.46      3.54 o 
   3  -5   3      128.31      116.97      2.89 o 
   4  -5   3      129.59      134.61      3.73 o 
   5  -5   3       75.59       66.49      5.00 o 
   6  -5   3      320.45      302.91      8.13 o 
   7  -5   3       29.48       30.39      3.85 o 
   8  -5   3      625.09      627.46     13.48 o 
   9  -5   3      106.80      120.02      6.42 o 
  10  -5   3       44.41       40.32      5.11 o 
  11  -5   3        2.95       13.80      4.33 o 
  12  -5   3       34.37       58.97      7.25 o 
  13  -5   3        0.82        4.21      4.19 o 
 -15  -4   3        6.32        6.62      3.64 o 
 -14  -4   3       70.36       70.17      6.06 o 
 -13  -4   3       22.07       21.64      3.81 o 
 -12  -4   3      259.50      288.02      9.62 o 
 -11  -4   3       20.88       22.68      3.24 o 
 -10  -4   3      122.30      120.38      5.48 o 
  -9  -4   3       56.45       58.96      6.63 o 
  -8  -4   3      291.91      311.85      7.63 o 
  -7  -4   3      109.47      108.54      5.60 o 
  -6  -4   3       49.03       47.74      2.57 o 
  -5  -4   3      151.93      159.07      3.54 o 
  -4  -4   3       12.29       13.01      1.42 o 
  -3  -4   3      262.20      276.79      5.09 o 
  -2  -4   3      336.32      328.11      4.93 o 
  -1  -4   3       53.02       46.20      1.70 o 
   0  -4   3      683.68      661.49      8.14 o 
   1  -4   3       16.59       22.31      1.66 o 
   2  -4   3      545.95      575.08      7.14 o 
   3  -4   3      292.32      317.14      6.26 o 
   4  -4   3     1062.82      974.30      9.70 o 
   5  -4   3        6.03        7.57      1.54 o 
   6  -4   3      481.64      477.02      9.26 o 
   7  -4   3      344.37      325.96      7.80 o 
   8  -4   3      208.67      203.14      6.45 o 
   9  -4   3       24.94       19.74      2.96 o 
  10  -4   3        8.99       15.42      3.18 o 
  11  -4   3        3.69       -1.25      2.46 o 
  12  -4   3        1.81        5.40      3.21 o 
  13  -4   3        0.11       -1.31      3.61 o 
  14  -4   3        3.92        6.39      4.18 o 
 -15  -3   3       32.61       33.79      7.44 o 
 -14  -3   3        0.41        4.93      3.13 o 
 -13  -3   3       48.30       37.10      4.55 o 
 -12  -3   3      133.47      146.58     12.27 o 
 -11  -3   3        5.69        0.23      2.18 o 
 -10  -3   3        0.62        6.01      2.11 o 
  -9  -3   3      376.05      389.84      8.99 o 
  -8  -3   3       38.17       32.94      2.92 o 
  -7  -3   3     1080.97     1164.10     15.51 o 
  -6  -3   3       46.44       48.55      3.31 o 
  -5  -3   3       57.11       56.06      2.03 o 
  -4  -3   3      193.32      195.08      3.87 o 
  -3  -3   3        0.96        3.46      0.91 o 
  -2  -3   3      714.82      823.36      9.44 o 
  -1  -3   3      819.98      830.27      9.44 o 
   0  -3   3      806.95      818.27      9.99 o 
   1  -3   3      674.02      672.41      8.86 o 
   2  -3   3       32.85       49.50      1.77 o 
   3  -3   3      652.75      609.27      6.55 o 
   4  -3   3        0.30       -0.61      0.75 o 
   5  -3   3      401.58      424.64      6.91 o 
   6  -3   3        0.13       -0.03      1.15 o 
   7  -3   3     1519.90     1586.67     26.30 o 
   8  -3   3      538.35      534.27     16.58 o 
   9  -3   3      176.07      198.19      7.80 o 
  10  -3   3       13.63       15.98      2.92 o 
  11  -3   3       15.77        7.86      2.67 o 
  12  -3   3        1.43        5.39      3.64 o 
  13  -3   3       11.62       18.80      4.97 o 
  14  -3   3       80.08       84.48      7.48 o 
  15  -3   3        5.28       -0.36      4.60 o 
 -15  -2   3      141.22      140.63      8.51 o 
 -14  -2   3       24.03       23.76      4.33 o 
 -13  -2   3       47.11       33.86      4.87 o 
 -12  -2   3       51.34       47.58      5.08 o 
 -11  -2   3      218.63      201.57      7.23 o 
 -10  -2   3      209.63      223.79      7.20 o 
  -9  -2   3      158.03      166.87      5.43 o 
  -8  -2   3       22.82       28.42      3.32 o 
  -7  -2   3       32.13       29.96      2.82 o 
  -6  -2   3        2.20        1.31      0.86 o 
  -5  -2   3      218.10      196.64      3.45 o 
  -4  -2   3      272.13      299.10      4.25 o 
  -3  -2   3      420.78      422.99      5.27 o 
  -2  -2   3       34.37       45.70      1.89 o 
  -1  -2   3      384.85      372.55      5.67 o 
   0  -2   3       78.48       69.37      2.79 o 
   1  -2   3     3249.72     3200.17     37.05 o 
   2  -2   3      186.44      236.63      4.22 o 
   3  -2   3     2680.62     2792.38     23.86 o 
   4  -2   3      641.71      729.95      8.50 o 
   5  -2   3      168.27      158.91      3.05 o 
   6  -2   3        9.71        6.94      1.40 o 
   7  -2   3      705.79      684.21     10.20 o 
   8  -2   3        4.71        5.03      1.68 o 
   9  -2   3       30.21       28.19      2.87 o 
  10  -2   3       48.88       42.74      3.95 o 
  11  -2   3        3.49        0.41      2.06 o 
  12  -2   3       17.96       16.53      3.22 o 
  13  -2   3        0.33        1.81      2.74 o 
  14  -2   3       38.42       36.87      5.93 o 
  15  -2   3      115.54      118.72     13.31 o 
 -15  -1   3        1.16        3.07      4.05 o 
 -14  -1   3       47.37       46.61      6.35 o 
 -13  -1   3        2.54        6.92      2.96 o 
 -12  -1   3       43.67       34.64      3.98 o 
 -11  -1   3      226.30      215.03      7.60 o 
 -10  -1   3        5.17        4.59      2.18 o 
  -9  -1   3        5.95        0.35      1.68 o 
  -8  -1   3      291.31      297.86      7.39 o 
  -7  -1   3       95.39       92.88      3.52 o 
  -6  -1   3        2.91        3.10      1.12 o 
  -5  -1   3      394.26      424.97      6.02 o 
  -4  -1   3      130.36      144.48      2.93 o 
  -3  -1   3      536.74      598.65      7.10 o 
  -2  -1   3     2270.06     2390.49     29.03 o 
  -1  -1   3     3277.96     3589.41     40.91 o 
   0  -1   3     8282.37     8716.59    106.58 o 
   1  -1   3       78.31       85.41      2.30 o 
   2  -1   3       53.86       53.23      2.84 o 
   3  -1   3     1634.81     1884.42     20.78 o 
   4  -1   3      292.22      251.05      4.23 o 
   5  -1   3        2.86        3.63      0.79 o 
   6  -1   3     3489.68     3541.63     31.04 o 
   7  -1   3     1526.45     1607.00     15.95 o 
   8  -1   3      353.96      352.79      6.69 o 
   9  -1   3      227.54      226.67      6.06 o 
  10  -1   3       54.71       54.58      4.43 o 
  11  -1   3      213.20      221.75      7.79 o 
  12  -1   3        5.99        1.30      2.12 o 
  13  -1   3      159.25      164.74      8.26 o 
  14  -1   3       18.88       20.08      4.06 o 
  15  -1   3       23.25       28.69      5.84 o 
 -14   0   3        2.52        3.57      2.95 o 
 -13   0   3       41.97       43.26      5.12 o 
 -12   0   3       32.31       26.54      4.25 o 
 -11   0   3      332.00      342.10     13.37 o 
 -10   0   3      648.08      692.59     13.82 o 
  -9   0   3      135.82      134.17      5.53 o 
  -8   0   3       71.64       65.51      3.90 o 
  -7   0   3      346.74      328.44      7.31 o 
  -6   0   3        9.03        6.51      1.13 o 
  -5   0   3      172.35      171.95      3.51 o 
  -4   0   3      177.18      185.81      3.62 o 
  -3   0   3      594.18      694.67      8.40 o 
  -2   0   3       30.94       14.37      1.31 o 
  -1   0   3    19682.85    19270.78    192.57 o 
   0   0   3      622.12      650.53      8.87 o 
   1   0   3      722.63      662.94      8.96 o 
   2   0   3     1265.19     1318.71     13.65 o 
   3   0   3       57.33       53.69      2.44 o 
   4   0   3        0.08       -0.58      0.58 o 
   5   0   3      249.81      267.69      4.03 o 
   6   0   3     2749.16     2973.36     24.59 o 
   7   0   3        8.59        7.28      1.11 o 
   8   0   3     1072.83     1082.57     12.49 o 
   9   0   3       52.07       47.29      2.90 o 
  10   0   3      168.75      153.13      5.12 o 
  11   0   3       18.02       19.15      2.74 o 
  12   0   3        0.65        1.76      2.10 o 
  13   0   3      125.00      127.46      6.38 o 
  14   0   3       74.64       84.75      9.25 o 
  15   0   3       19.25       18.19      4.01 o 
  16   0   3        0.76       -1.91      3.36 o 
 -14   1   3       10.89       12.41      3.94 o 
 -13   1   3       81.15       78.99     11.09 o 
 -12   1   3        0.29       -1.74      2.49 o 
 -11   1   3        0.29        2.59      2.26 o 
 -10   1   3        0.56        2.09      2.11 o 
  -9   1   3      514.86      486.62     10.79 o 
  -8   1   3       15.96       12.31      3.05 o 
  -7   1   3        8.02        6.88      1.78 o 
  -6   1   3        1.88        1.85      0.99 o 
  -5   1   3      151.36      168.14      3.59 o 
  -4   1   3     2237.05     2395.01     22.83 o 
  -3   1   3       39.15       26.89      1.56 o 
  -2   1   3     2569.41     2695.38     32.38 o 
  -1   1   3    10461.36    10864.49    109.18 o 
   0   1   3      147.00      109.84      3.34 o 
   1   1   3     1309.78     1355.07     14.82 o 
   2   1   3       57.39       51.61      1.95 o 
   3   1   3     4092.41     4251.26     40.84 o 
   4   1   3      235.94      254.01      3.92 o 
   5   1   3     3555.18     3927.96     50.83 o 
   6   1   3      249.94      294.79      5.31 o 
   7   1   3      516.96      510.38      7.50 o 
   8   1   3      180.40      186.96      3.87 o 
   9   1   3     2037.85     2036.69     22.21 o 
  10   1   3       38.19       33.92      2.51 o 
  11   1   3       20.65       18.88      3.54 o 
  12   1   3        7.36        5.25      2.10 o 
  13   1   3        3.52        1.16      2.06 o 
  14   1   3       16.22       18.19      3.58 o 
  15   1   3        3.89        4.99      3.04 o 
  16   1   3        6.93        5.26      3.33 o 
 -14   2   3       22.96       28.91      5.15 o 
 -13   2   3        5.11        5.97      3.54 o 
 -12   2   3       51.77       49.57      5.42 o 
 -11   2   3       95.58       95.42      8.97 o 
 -10   2   3       77.21       80.33      6.53 o 
  -9   2   3       36.30       32.17      3.55 o 
  -8   2   3      652.46      636.82     12.54 o 
  -7   2   3        1.69        3.64      1.66 o 
  -6   2   3       34.68       34.47      2.54 o 
  -5   2   3      772.78      810.59     11.15 o 
  -4   2   3     1312.15     1344.27     14.32 o 
  -3   2   3     3061.22     3129.48     31.01 o 
  -2   2   3      199.65      233.64      4.09 o 
  -1   2   3        2.75        2.39      0.83 o 
   0   2   3     1064.25     1015.09     11.86 o 
   1   2   3     4405.99     4421.77     45.36 o 
   2   2   3      153.34      126.60      3.13 o 
   3   2   3     1154.38     1165.15     12.14 o 
   4   2   3      253.06      269.01      4.26 o 
   5   2   3     5208.63     5887.34     74.38 o 
   6   2   3      849.67      866.99     11.90 o 
   7   2   3       10.52        9.27      1.65 o 
   8   2   3        1.70        1.61      0.88 o 
   9   2   3      348.70      321.36      6.66 o 
  10   2   3       46.27       49.21      5.94 o 
  11   2   3        0.30       -0.54      1.28 o 
  12   2   3       79.39       76.17      3.99 o 
  13   2   3      287.75      307.73      8.51 o 
  14   2   3       71.93       78.70      8.34 o 
  15   2   3        7.78        8.52      3.00 o 
  16   2   3        0.40        2.32      2.92 o 
 -14   3   3        7.59       10.01      6.78 o 
 -13   3   3       11.42       13.35      4.20 o 
 -12   3   3      102.20       99.30      9.38 o 
 -11   3   3        4.59        2.26      2.67 o 
 -10   3   3      242.70      233.33      8.45 o 
  -9   3   3        0.57       -1.35      1.78 o 
  -8   3   3        1.91        3.00      2.15 o 
  -7   3   3       36.00       30.46      3.04 o 
  -6   3   3        4.33        6.81      1.58 o 
  -5   3   3        5.37        4.70      1.37 o 
  -4   3   3        1.54        9.61      1.25 o 
  -3   3   3      108.99      113.41      2.86 o 
  -2   3   3     3609.24     3570.14     34.61 o 
  -1   3   3      112.96       94.62      2.58 o 
   0   3   3     1420.13     1340.97     15.56 o 
   1   3   3       82.44       83.24      2.41 o 
   2   3   3     6456.25     6695.28     75.08 o 
   3   3   3      339.02      323.56      4.68 o 
   4   3   3     2121.46     2275.80     24.32 o 
   5   3   3      137.64      147.27      3.44 o 
   6   3   3      254.92      207.96      4.20 o 
   7   3   3      115.09      115.45      5.31 o 
   8   3   3     1661.46     1694.32     25.39 o 
   9   3   3        0.16        0.66      1.44 o 
  10   3   3      372.29      380.45      9.08 o 
  11   3   3       26.89       26.39      3.96 o 
  12   3   3       56.77       54.19      5.13 o 
  13   3   3       45.68       45.14      3.42 o 
  14   3   3      221.94      229.68      7.10 o 
  15   3   3        2.24        3.69      2.53 o 
  16   3   3      136.50      135.91      9.90 o 
  17   3   3        7.62        6.32      4.97 o 
 -13   4   3        4.09        9.74      4.07 o 
 -12   4   3        3.26       -1.13      2.94 o 
 -11   4   3       72.83       74.84      6.42 o 
 -10   4   3        8.38        8.33      3.13 o 
  -9   4   3      141.51      134.09     12.81 o 
  -8   4   3       32.80       29.10      4.03 o 
  -7   4   3       17.07       15.99      2.62 o 
  -6   4   3      626.45      617.96     12.43 o 
  -5   4   3      541.82      567.33      9.89 o 
  -4   4   3      489.39      501.58      7.50 o 
  -3   4   3       22.05       17.78      1.04 o 
  -2   4   3      526.23      524.42      6.27 o 
  -1   4   3      141.91      152.69      3.62 o 
   0   4   3     5694.61     5682.69     58.26 o 
   1   4   3      237.76      270.65      4.30 o 
   2   4   3      221.09      219.95      4.17 o 
   3   4   3     1355.84     1329.85     15.50 o 
   4   4   3     3916.44     4440.67     44.89 o 
   5   4   3        0.17        0.21      0.88 o 
   6   4   3       27.30       38.50      1.81 o 
   7   4   3       44.49       63.34      2.49 o 
   8   4   3       49.51       35.96      2.72 o 
  10   4   3      193.56      202.73      6.37 o 
  11   4   3        3.27        3.91      2.20 o 
  12   4   3      205.11      221.29     10.47 o 
  13   4   3       95.28      111.45      7.00 o 
  14   4   3       15.07       10.75      4.30 o 
  15   4   3       24.28       21.40      3.15 o 
  16   4   3       46.87       41.98      4.47 o 
  17   4   3       29.22       26.11      4.32 o 
 -13   5   3       60.69       59.37      8.00 o 
 -12   5   3        1.72        9.89      4.11 o 
 -11   5   3       32.82       25.48      4.45 o 
 -10   5   3        3.31        0.71      2.69 o 
  -9   5   3        0.39        0.06      2.35 o 
  -8   5   3        4.51        1.67      2.18 o 
  -7   5   3        5.27        7.52      2.31 o 
  -6   5   3        4.16        3.28      1.84 o 
  -5   5   3       12.94        9.09      1.84 o 
  -4   5   3       52.71       51.39      2.07 o 
  -3   5   3      762.66      735.40      7.62 o 
  -2   5   3      917.98      853.14      8.44 o 
  -1   5   3      150.43      130.57      2.86 o 
   0   5   3      590.19      636.24      9.11 o 
   1   5   3     3668.58     3760.41     44.52 o 
   2   5   3      561.33      545.42      7.29 o 
   3   5   3      357.53      313.40      4.91 o 
   4   5   3       43.61       70.87      2.07 o 
   5   5   3      220.66      183.12      3.41 o 
   6   5   3       15.65       19.12      2.15 o 
   7   5   3      221.05      245.28      4.98 o 
   8   5   3       52.20       43.67      1.81 o 
   9   5   3       93.42       89.85      4.13 o 
  10   5   3        2.93        2.71      1.66 o 
  11   5   3       14.77        9.52      2.14 o 
  12   5   3        7.34        4.97      2.49 o 
  13   5   3      356.59      388.02     15.40 o 
  14   5   3       48.37       52.65     15.72 o 
  15   5   3      165.31      191.54     13.19 o 
 -12   6   3        0.44        2.29      3.71 o 
 -11   6   3        2.85        2.02      3.38 o 
 -10   6   3      176.12      166.05     11.10 o 
  -9   6   3        1.29       -0.73      2.52 o 
  -8   6   3       46.21       38.41      4.32 o 
  -7   6   3      141.54      127.03      6.30 o 
  -6   6   3      226.37      235.95      7.50 o 
  -5   6   3        2.46        2.97      1.85 o 
  -4   6   3       11.52        8.95      1.40 o 
  -3   6   3     1434.40     1449.02     13.60 o 
  -2   6   3        2.34        1.66      0.77 o 
  -1   6   3      156.66      145.61      2.99 o 
   0   6   3      105.68      136.52      3.41 o 
   1   6   3      218.98      235.83      5.03 o 
   2   6   3      238.55      198.32      4.44 o 
   3   6   3      769.35      761.10     11.22 o 
   4   6   3        0.11        2.43      0.85 o 
   5   6   3        9.04        8.79      1.16 o 
   6   6   3       46.98       31.22      2.15 o 
   7   6   3        5.26        9.09      1.18 o 
   8   6   3     1029.40     1142.53     11.97 o 
   9   6   3      272.91      277.32      5.59 o 
  10   6   3      109.07       97.03      3.60 o 
  11   6   3       61.70       58.79      4.00 o 
  12   6   3       79.52       93.50      5.10 o 
  13   6   3       73.01       75.91      8.39 o 
 -11   7   3        6.68       12.07      4.19 o 
 -10   7   3       69.24       66.55      9.84 o 
  -9   7   3        1.99       -0.79      2.85 o 
  -8   7   3        0.07        0.87      2.50 o 
  -7   7   3        1.97        5.37      2.57 o 
  -6   7   3        0.02       -1.03      2.03 o 
  -5   7   3       97.48       84.15      5.01 o 
  -4   7   3        4.45        2.95      1.23 o 
  -3   7   3      564.29      567.68      7.55 o 
  -2   7   3       90.84       86.13      3.26 o 
  -1   7   3        3.46        5.74      1.00 o 
   0   7   3     1631.66     1551.73     14.56 o 
   1   7   3      186.01      157.40      6.20 o 
   2   7   3      716.19      650.72     10.00 o 
   3   7   3      926.35     1013.48     14.80 o 
   4   7   3        3.71        7.62      1.38 o 
   5   7   3       38.61       39.08      2.20 o 
   6   7   3      265.42      299.28      5.12 o 
   7   7   3      564.56      522.07      8.84 o 
   8   7   3      501.60      484.24     10.16 o 
   9   7   3      283.84      279.21     10.57 o 
  10   7   3       30.82       29.06      2.54 o 
  11   7   3       68.87       69.88     15.74 o 
  12   7   3      316.70      366.71     15.27 o 
 -11   8   3        6.45        6.02      4.47 o 
 -10   8   3        0.99        0.17      3.64 o 
  -9   8   3       29.13       32.14      5.23 o 
  -8   8   3        5.04        5.46      3.40 o 
  -7   8   3      106.65      105.34      6.57 o 
  -6   8   3        4.50        1.53      2.28 o 
  -5   8   3        0.55        3.18      2.35 o 
  -4   8   3      381.28      387.34     11.56 o 
  -3   8   3      644.43      655.87      8.60 o 
  -2   8   3      842.88      833.71     11.02 o 
  -1   8   3      389.18      382.08      6.69 o 
   0   8   3       77.64       86.70      2.74 o 
   1   8   3      351.93      344.85      6.41 o 
   2   8   3      543.23      563.25      9.32 o 
   3   8   3      749.04      785.87     14.25 o 
   4   8   3       29.50       17.42      3.52 o 
   5   8   3      132.22      116.55      4.61 o 
   6   8   3      557.54      511.86     12.93 o 
   7   8   3     3288.67     3258.60     43.34 o 
   8   8   3       27.30       27.67      4.73 o 
   9   8   3       24.92       25.99      4.56 o 
  10   8   3        0.42        1.72      1.95 o 
  11   8   3       10.37       13.44      2.65 o 
  12   8   3      218.71      230.79     22.12 o 
  13   8   3       27.13       27.74      3.84 o 
  14   8   3       26.09       27.29      3.95 o 
  15   8   3      225.74      221.99      9.52 o 
 -10   9   3        3.81        1.10      4.36 o 
  -9   9   3        9.60       10.52      4.77 o 
  -8   9   3        0.15        2.82      3.44 o 
  -7   9   3       44.44       56.47      6.02 o 
  -6   9   3       44.38       38.50      4.59 o 
  -5   9   3      260.09      288.90      7.96 o 
  -4   9   3        0.19        1.04      1.41 o 
  -3   9   3        0.97        0.62      1.29 o 
  -2   9   3       13.29        8.44      1.63 o 
  -1   9   3     1114.37     1080.07     23.33 o 
   0   9   3        2.50        2.85      1.54 o 
   1   9   3       23.44       16.28      2.46 o 
   2   9   3      882.26      810.74     14.68 o 
   3   9   3      366.54      326.80      8.18 o 
   4   9   3      228.77      221.12      7.88 o 
   5   9   3      158.37      144.45      6.16 o 
   6   9   3       40.24       30.39      4.09 o 
   7   9   3      911.60      878.71     18.22 o 
   8   9   3       10.21       11.27      2.74 o 
   9   9   3      256.38      227.87      8.13 o 
  10   9   3       15.29       18.35      3.11 o 
  11   9   3      439.99      489.73     12.68 o 
  12   9   3       82.01       86.64      5.57 o 
  13   9   3      403.89      421.01     11.56 o 
  14   9   3       64.89       81.54      6.78 o 
  15   9   3      304.59      312.27     12.87 o 
  16   9   3      200.69      206.82     10.43 o 
  -9  10   3       52.43       48.01      6.46 o 
  -8  10   3       22.81       21.44      5.07 o 
  -7  10   3       23.26       20.23      4.67 o 
  -6  10   3        2.77        6.41      5.32 o 
  -5  10   3        0.67       -0.44      2.89 o 
  -4  10   3       15.95       17.14      2.58 o 
  -3  10   3       59.04       49.12      2.95 o 
  -2  10   3      103.03      110.03      4.48 o 
  -1  10   3       15.17        9.36      2.12 o 
   0  10   3      256.33      260.56      7.61 o 
   1  10   3        2.34        1.98      2.03 o 
   2  10   3      346.33      373.86      9.52 o 
   3  10   3      198.43      158.45      5.92 o 
   4  10   3        2.74        6.12      2.34 o 
   5  10   3       30.59       18.07      3.92 o 
   6  10   3      228.62      207.64      9.52 o 
   7  10   3       58.24       68.27      5.91 o 
   8  10   3       26.58       28.11      6.32 o 
   9  10   3       37.78       35.97      4.90 o 
  10  10   3       15.06       13.44      3.45 o 
  11  10   3      149.80      157.89      8.43 o 
  12  10   3       45.95       51.56     12.93 o 
  13  10   3      115.12      129.50      7.81 o 
  14  10   3      315.64      348.75     15.40 o 
  15  10   3       11.90       10.43      4.52 o 
  16  10   3        0.86        1.92      4.25 o 
  -8  11   3       12.25        9.93      7.32 o 
  -7  11   3        3.62        1.41      5.77 o 
  -6  11   3       32.26       48.42      9.10 o 
  -5  11   3        5.05        2.84      5.38 o 
  -4  11   3      118.04      127.10      6.47 o 
  -3  11   3        2.80        2.74      2.05 o 
  -2  11   3      158.40      171.23      6.13 o 
  -1  11   3       66.97       81.48      4.89 o 
   0  11   3       36.81       37.26      4.18 o 
   1  11   3       49.11       44.87      7.83 o 
   2  11   3       80.34       73.23      5.44 o 
   3  11   3       66.70       64.76      5.24 o 
   4  11   3        1.28        0.25      5.31 o 
   5  11   3      304.21      263.73     12.80 o 
   6  11   3      118.03       97.09      7.37 o 
   7  11   3        0.31        2.77      2.86 o 
   8  11   3       80.49       63.82      8.47 o 
   9  11   3      180.25      173.14      9.86 o 
  10  11   3      413.30      462.31     15.64 o 
  11  11   3       13.71       17.95      4.50 o 
  12  11   3      270.28      284.70     11.98 o 
  13  11   3      146.36      147.05      8.93 o 
  14  11   3      168.01      171.81     11.52 o 
  15  11   3        8.47        7.83      4.86 o 
  16  11   3       20.67       27.33      6.32 o 
  -7  12   3        7.07       -5.46      9.67 o 
  -6  12   3        2.96       -0.53      8.85 o 
  -5  12   3        0.29        1.84      8.73 o 
  -4  12   3        0.13        1.58      7.38 o 
  -3  12   3      113.53      121.09      6.15 o 
  -2  12   3       46.44       47.54      4.35 o 
  -1  12   3       24.05       23.23      3.78 o 
   0  12   3       11.79       10.00      3.15 o 
   1  12   3      367.00      391.28     12.02 o 
   2  12   3       94.71       90.48      6.17 o 
   3  12   3       35.96       38.02      7.17 o 
   4  12   3        7.84        8.39      3.82 o 
   5  12   3      222.06      201.13     10.57 o 
   6  12   3       92.38       90.38     11.84 o 
   7  12   3        7.54        8.13      6.17 o 
   8  12   3       47.88       55.55      6.54 o 
   9  12   3        7.51        3.44      3.30 o 
  10  12   3       11.93       11.97      3.98 o 
  11  12   3        5.95        1.74      3.50 o 
  12  12   3      135.90      125.49      9.05 o 
  13  12   3       36.02       21.66      9.41 o 
  14  12   3        0.07        1.39      4.44 o 
  15  12   3      129.05      137.18     11.48 o 
  -6  13   3       18.65       31.77     13.70 o 
  -3  13   3       58.65       62.42      7.75 o 
  -2  13   3        5.67        2.64      3.30 o 
  -1  13   3       10.71        9.40      3.41 o 
   0  13   3        0.01       -0.93      2.57 o 
   1  13   3       99.78       86.06      6.48 o 
   2  13   3      264.48      288.52     10.68 o 
   3  13   3       38.88       46.12      6.79 o 
   4  13   3       83.37       73.00     14.06 o 
   5  13   3       12.24       20.05      4.92 o 
   6  13   3       42.40       37.90      6.09 o 
   7  13   3       93.10       90.41      8.50 o 
   8  13   3      208.33      206.73     15.72 o 
   9  13   3      237.54      224.50     12.15 o 
  10  13   3       25.35       25.97      9.41 o 
  11  13   3       79.58       74.89      8.08 o 
  12  13   3        9.39       12.29      4.91 o 
  13  13   3      240.54      236.47     12.64 o 
  14  13   3        5.87        4.48      4.93 o 
  -3  14   3        0.18        2.07      4.71 o 
  -2  14   3      121.29      131.60      8.03 o 
  -1  14   3        6.08        4.90      3.57 o 
   0  14   3      193.72      211.56     12.93 o 
   1  14   3       33.56       31.25      5.46 o 
   2  14   3      220.62      235.23     10.19 o 
   3  14   3        0.71        3.79      3.40 o 
   4  14   3       74.09       83.51      9.84 o 
   5  14   3       41.92       53.39      9.86 o 
   6  14   3        0.59       -0.78      5.29 o 
   7  14   3       17.93       13.07      5.09 o 
   8  14   3       11.67       11.71      5.11 o 
   9  14   3        2.06        0.86      3.91 o 
  10  14   3        1.77        6.26      4.49 o 
  11  14   3       38.09       32.01      6.59 o 
  12  14   3       29.85       17.00      5.66 o 
  13  14   3       21.78       10.18     10.47 o 
  14  14   3      142.40      132.96     13.36 o 
  -2  15   3       18.72       21.68      6.78 o 
  -1  15   3       10.60       12.48     11.14 o 
   0  15   3       28.81       18.44     11.97 o 
   1  15   3       66.64       77.60      7.12 o 
   2  15   3        0.66        3.26      3.89 o 
   3  15   3       62.60       58.46      6.71 o 
   4  15   3       11.42        8.01      5.18 o 
   5  15   3      110.63      133.79     17.20 o 
   6  15   3        0.02        3.14      4.59 o 
   7  15   3      213.79      205.57     19.33 o 
   8  15   3      180.97      217.76     24.47 o 
   9  15   3       17.35       17.67     10.01 o 
  10  15   3       61.33       60.39      8.75 o 
  11  15   3        1.38        6.16      5.23 o 
  12  15   3      156.65      143.15     11.78 o 
  13  15   3        0.37        1.80      5.12 o 
  -1  16   3       78.55       74.91     10.54 o 
   0  16   3       34.39       33.63      7.27 o 
   1  16   3       67.64       59.61      9.37 o 
   2  16   3        3.25        5.43      5.64 o 
   3  16   3       29.59       35.87     18.26 o 
   4  16   3       15.66        8.54      4.66 o 
   5  16   3      102.63      113.05     17.51 o 
   6  16   3      393.40      410.33     28.80 o 
   7  16   3        0.38        1.68      5.47 o 
   8  16   3        3.09        7.26      5.68 o 
   9  16   3       94.01       83.72     14.64 o 
  10  16   3       60.55       49.19      9.20 o 
  11  16   3       10.94        8.97      5.59 o 
   2  17   3        5.01        3.64      6.06 o 
   3  17   3       40.56       43.99     13.83 o 
   4  17   3       14.51       21.82      7.62 o 
   5  17   3        4.40        5.54      6.17 o 
   6  17   3       51.36       48.34     14.04 o 
   7  17   3       65.66       68.29     15.43 o 
   8  17   3        0.86       -2.73      5.51 o 
   9  17   3        0.64        4.05      5.82 o 
  -3 -15   4       12.28       14.19     11.90 o 
  -8 -14   4       96.12       91.12     11.18 o 
  -7 -14   4        8.05        9.51      6.39 o 
  -6 -14   4       14.17       15.06     10.69 o 
  -5 -14   4       20.33       23.60     10.31 o 
  -4 -14   4      131.20      128.78     12.29 o 
  -3 -14   4        0.03        2.63      5.46 o 
  -2 -14   4       20.46       16.31      6.44 o 
  -1 -14   4        1.97       -0.59      5.07 o 
   0 -14   4       37.12       40.64      6.69 o 
   1 -14   4       44.80       48.03     11.96 o 
   2 -14   4      127.19      150.68     10.30 o 
 -10 -13   4       11.02       12.69      7.94 o 
  -9 -13   4        9.06       18.30      8.62 o 
  -8 -13   4       20.15       16.49      7.11 o 
  -7 -13   4        0.01        3.19      4.99 o 
  -6 -13   4        7.77        4.99      5.26 o 
  -5 -13   4        3.02        8.39      8.39 o 
  -4 -13   4       28.84       31.35      6.03 o 
  -3 -13   4      191.07      197.09     18.72 o 
  -2 -13   4       93.55       95.45      8.39 o 
  -1 -13   4      113.37      108.24      8.76 o 
   0 -13   4        1.91       -0.66      3.83 o 
   1 -13   4        2.51        6.24      3.41 o 
   2 -13   4        5.15        2.59      3.52 o 
   3 -13   4        1.17        4.10      3.47 o 
   4 -13   4       17.84       19.68      6.89 o 
 -11 -12   4        0.69        5.53      6.06 o 
 -10 -12   4        0.30        7.11      6.66 o 
  -9 -12   4        5.63       -2.15      5.61 o 
  -8 -12   4       19.96       15.95      6.20 o 
  -7 -12   4       57.67       49.11      7.15 o 
  -6 -12   4       10.48        3.70      3.98 o 
  -5 -12   4       33.42       25.81      5.18 o 
  -4 -12   4       15.61       19.60      6.30 o 
  -3 -12   4       72.47       75.04      7.44 o 
  -2 -12   4        6.01        3.76      3.78 o 
  -1 -12   4        8.00        8.72      4.11 o 
   0 -12   4        0.44        2.33      2.74 o 
   1 -12   4        7.23        2.66      3.00 o 
   2 -12   4      189.17      187.59      8.07 o 
   3 -12   4        5.41        8.63      2.86 o 
   4 -12   4        0.65        0.71      4.28 o 
   5 -12   4       14.73       14.64      8.61 o 
   6 -12   4        0.18        4.42      5.28 o 
 -12 -11   4       26.32       25.90      8.28 o 
 -11 -11   4        0.00        4.37      5.76 o 
 -10 -11   4       17.86       19.93      5.85 o 
  -9 -11   4      107.16       87.57      9.54 o 
  -8 -11   4        0.57        0.21      3.73 o 
  -7 -11   4        8.55        5.61      3.93 o 
  -6 -11   4      166.04      169.65      9.59 o 
  -5 -11   4       51.40       47.95      6.00 o 
  -4 -11   4      119.50      115.33      8.17 o 
  -3 -11   4       32.24       37.81      5.47 o 
  -2 -11   4      191.07      173.94     11.16 o 
  -1 -11   4        2.08        0.98      2.35 o 
   0 -11   4       63.67       57.62      4.83 o 
   1 -11   4       25.93       22.15      4.05 o 
   2 -11   4       30.70       33.33      3.60 o 
   3 -11   4        0.02       -0.72      2.17 o 
   4 -11   4       55.72       65.09      7.80 o 
   5 -11   4       14.75        8.16      6.07 o 
   6 -11   4       13.89       19.56      7.00 o 
   7 -11   4        1.53        5.39      5.19 o 
 -12 -10   4        3.60       -0.88      4.44 o 
 -11 -10   4        0.70        1.42      4.41 o 
 -10 -10   4       35.90       36.48      6.59 o 
  -9 -10   4        2.09       -0.46      3.86 o 
  -8 -10   4       32.78       26.97      7.94 o 
  -7 -10   4       14.11       16.06      4.12 o 
  -6 -10   4        0.06        3.03      3.10 o 
  -5 -10   4        7.00       11.63      5.79 o 
  -4 -10   4      133.38      144.57     16.66 o 
  -3 -10   4        0.05        0.98      2.30 o 
  -2 -10   4       26.74       11.38      3.54 o 
  -1 -10   4       63.50       57.50      4.35 o 
   0 -10   4      118.11      125.13      6.02 o 
   1 -10   4      235.13      247.99      8.96 o 
   2 -10   4        4.04        1.42      2.37 o 
   3 -10   4        2.88        2.94      2.16 o 
   4 -10   4       53.66       54.22      4.64 o 
   5 -10   4        1.42        2.47      3.68 o 
   6 -10   4      130.63      151.44     10.05 o 
   7 -10   4       49.41       57.23      7.50 o 
   8 -10   4       17.09       11.48      9.45 o 
   9 -10   4        2.16        5.57      8.62 o 
 -13  -9   4       23.98       25.04      6.22 o 
 -12  -9   4       25.87       25.29      8.15 o 
 -11  -9   4        0.49       -2.10      3.89 o 
 -10  -9   4       26.53       28.31      5.94 o 
  -9  -9   4        5.19        4.30      3.69 o 
  -8  -9   4       60.29       47.15      6.68 o 
  -7  -9   4      106.11       90.68      6.76 o 
  -6  -9   4        0.00        1.46      2.74 o 
  -5  -9   4      220.00      229.93     19.29 o 
  -4  -9   4       85.92       86.72      6.43 o 
  -3  -9   4       37.32       45.61      6.15 o 
  -2  -9   4       72.70       66.89      5.85 o 
  -1  -9   4      335.21      332.02      8.86 o 
   0  -9   4        6.26        6.86      2.27 o 
   1  -9   4       48.44       46.46      4.85 o 
   2  -9   4        0.36        1.58      1.73 o 
   3  -9   4       13.03       10.75      2.59 o 
   4  -9   4       25.59       22.34      2.32 o 
   5  -9   4       21.41       26.92      3.90 o 
   6  -9   4       19.64       20.82      3.83 o 
   7  -9   4       36.17       29.05      4.85 o 
   8  -9   4       62.57       64.20     10.61 o 
   9  -9   4        1.45        4.47      4.98 o 
  10  -9   4        5.83        3.40      5.18 o 
 -14  -8   4       53.29       51.05      9.22 o 
 -13  -8   4        3.35        8.14      4.67 o 
 -12  -8   4       16.71       12.37      4.95 o 
 -11  -8   4        0.22       -1.14      3.56 o 
 -10  -8   4        8.19        0.22      3.77 o 
  -9  -8   4       16.86       12.04      4.16 o 
  -8  -8   4        0.48        5.96      3.51 o 
  -7  -8   4       89.43       82.97      6.07 o 
  -6  -8   4       12.59       12.84      3.19 o 
  -5  -8   4       52.25       42.69      4.67 o 
  -4  -8   4      404.35      394.46     11.86 o 
  -3  -8   4      210.11      202.48      8.29 o 
  -2  -8   4       39.72       38.22      2.67 o 
  -1  -8   4      180.56      196.19      6.39 o 
   0  -8   4      952.88      976.52     15.92 o 
   1  -8   4       22.23       21.56      2.47 o 
   2  -8   4      119.10      117.84      5.07 o 
   3  -8   4       63.88       57.01      3.12 o 
   4  -8   4      120.13      124.27      4.15 o 
   5  -8   4      112.26      116.33      4.03 o 
   6  -8   4      204.06      209.42      7.81 o 
   7  -8   4        9.05        7.94      3.51 o 
   8  -8   4        4.96        5.22      3.67 o 
   9  -8   4      207.48      220.33     12.67 o 
  10  -8   4       50.99       72.08     13.20 o 
  11  -8   4       36.16       38.45      7.36 o 
 -14  -7   4       29.24       24.47      6.39 o 
 -13  -7   4       39.99       23.37      9.62 o 
 -12  -7   4       13.90       11.85      4.65 o 
 -11  -7   4       48.63       38.14     10.09 o 
 -10  -7   4       70.00       60.52      7.06 o 
  -9  -7   4       21.17       17.84      4.54 o 
  -8  -7   4      357.76      372.77     35.80 o 
  -7  -7   4       15.51       16.23      3.48 o 
  -6  -7   4      281.62      281.24      9.52 o 
  -5  -7   4       77.95       85.71      8.07 o 
  -4  -7   4      284.57      264.56      7.66 o 
  -3  -7   4        8.09        4.81      1.90 o 
  -2  -7   4     1213.99     1196.93     14.50 o 
  -1  -7   4       55.42       60.31      2.89 o 
   0  -7   4      312.60      303.80      5.56 o 
   1  -7   4      424.25      412.38      8.28 o 
   2  -7   4      142.92      136.73      4.65 o 
   3  -7   4        7.20        6.19      1.93 o 
   4  -7   4       20.19       19.00      2.66 o 
   5  -7   4        2.60        1.64      1.37 o 
   6  -7   4      267.99      263.06      8.02 o 
   7  -7   4       59.38       60.56      5.23 o 
   8  -7   4        1.17        4.46      2.96 o 
   9  -7   4       19.76        9.94      3.75 o 
  10  -7   4       19.56        9.21      4.61 o 
  11  -7   4       15.09       11.95      5.12 o 
  12  -7   4       83.14       90.69     11.65 o 
 -14  -6   4        6.25        5.51      4.09 o 
 -13  -6   4        0.03        1.86      3.33 o 
 -12  -6   4       48.77       47.98      7.10 o 
 -11  -6   4        2.63        3.06      3.01 o 
 -10  -6   4       18.41       15.10      3.19 o 
  -9  -6   4       96.36      104.79      5.93 o 
  -8  -6   4      100.62      100.43     10.42 o 
  -7  -6   4      315.40      338.30     14.39 o 
  -6  -6   4       43.14       50.69      3.87 o 
  -5  -6   4      488.66      485.14     10.62 o 
  -4  -6   4      400.02      425.65      8.78 o 
  -3  -6   4      254.83      268.73      9.07 o 
  -2  -6   4       42.00       57.58      3.37 o 
  -1  -6   4     1097.84     1118.99     12.38 o 
   0  -6   4      313.11      318.16      5.53 o 
   1  -6   4       39.88       41.42      2.15 o 
   2  -6   4      299.85      303.51      5.28 o 
   3  -6   4       93.33       93.89      3.85 o 
   4  -6   4      425.74      414.38      7.85 o 
   5  -6   4      112.35      110.41      5.91 o 
   6  -6   4       22.94       19.26      3.45 o 
   7  -6   4       17.85       15.99      4.99 o 
   8  -6   4      760.43      829.38     20.20 o 
   9  -6   4       33.74       31.89      4.28 o 
  10  -6   4      148.40      174.07     13.67 o 
  11  -6   4       98.49       79.49      9.53 o 
  12  -6   4       70.26       81.55      9.96 o 
  13  -6   4       61.18       69.64     34.28 o 
 -14  -5   4       63.45       67.26      6.34 o 
 -13  -5   4        8.39        6.77      3.36 o 
 -12  -5   4       21.80       18.87      3.63 o 
 -11  -5   4       91.80      109.97      6.56 o 
 -10  -5   4       11.42       13.39      3.15 o 
  -9  -5   4       87.90       85.38      6.75 o 
  -8  -5   4       24.31       22.55      3.14 o 
  -7  -5   4      277.29      267.17      7.86 o 
  -6  -5   4        1.87       -0.26      1.67 o 
  -5  -5   4      596.30      566.17     10.25 o 
  -4  -5   4      158.84      154.52      4.80 o 
  -3  -5   4        0.14       -0.75      1.22 o 
  -2  -5   4       40.44       56.77      2.32 o 
  -1  -5   4      509.31      538.11      6.53 o 
   0  -5   4        0.72       -0.39      0.78 o 
   1  -5   4       46.80       41.73      1.85 o 
   2  -5   4        6.26        6.17      1.08 o 
   3  -5   4       25.83       34.09      2.36 o 
   4  -5   4        7.43        4.17      1.03 o 
   5  -5   4      626.34      577.38      8.48 o 
   6  -5   4        9.94        6.28      2.50 o 
   7  -5   4       62.60       49.76      4.22 o 
   8  -5   4      161.04      137.96      6.51 o 
   9  -5   4      185.72      164.45      7.51 o 
  10  -5   4       43.07       42.72      5.27 o 
  11  -5   4        6.41        9.86      4.20 o 
  12  -5   4       52.19       57.95      7.37 o 
  13  -5   4       22.61       22.15      5.75 o 
 -14  -4   4        2.43        4.18      3.45 o 
 -13  -4   4      109.46      107.82      7.10 o 
 -12  -4   4        9.57        7.12      3.33 o 
 -11  -4   4        5.52        4.96      2.68 o 
 -10  -4   4        0.51        3.32      2.17 o 
  -9  -4   4      152.58      170.33      6.37 o 
  -8  -4   4      262.12      282.04      8.31 o 
  -7  -4   4      114.10      129.12      6.00 o 
  -6  -4   4      236.63      224.04      6.71 o 
  -5  -4   4       81.51       93.30      4.27 o 
  -4  -4   4      462.38      472.75      8.63 o 
  -3  -4   4        0.77        1.97      1.02 o 
  -2  -4   4     1857.69     1966.91     17.35 o 
  -1  -4   4        1.54        0.16      0.78 o 
   0  -4   4      575.28      592.10      6.86 o 
   1  -4   4      762.99      741.52      8.66 o 
   2  -4   4      305.38      310.81      4.49 o 
   3  -4   4        2.18        1.58      0.80 o 
   4  -4   4      367.43      321.28      4.97 o 
   5  -4   4      533.27      581.40      9.76 o 
   6  -4   4      156.23      141.12      5.08 o 
   7  -4   4       15.05       23.16      2.98 o 
   8  -4   4        3.69        2.32      1.95 o 
   9  -4   4        9.09        9.89      2.75 o 
  10  -4   4       21.73       19.98      3.41 o 
  11  -4   4      151.90      165.17     11.30 o 
  12  -4   4       13.93        8.30      4.11 o 
  13  -4   4       25.74       17.30      4.84 o 
  14  -4   4       22.70       12.24      5.90 o 
 -14  -3   4        0.01        2.16      3.25 o 
 -13  -3   4        0.19       -1.27      2.79 o 
 -12  -3   4      143.18      140.93     13.05 o 
 -11  -3   4       24.90       24.56      3.71 o 
 -10  -3   4        4.29        3.97      2.23 o 
  -9  -3   4       47.82       45.62      3.75 o 
  -8  -3   4      216.42      230.31      8.49 o 
  -7  -3   4      442.36      411.73      8.91 o 
  -6  -3   4      412.54      387.49      7.52 o 
  -5  -3   4      378.12      385.02      6.86 o 
  -4  -3   4        0.09        1.09      0.91 o 
  -3  -3   4      628.58      730.98      9.57 o 
  -2  -3   4     1778.80     1945.06     17.55 o 
  -1  -3   4       42.69       39.49      1.55 o 
   0  -3   4        0.01        0.56      0.72 o 
   1  -3   4      211.55      216.44      4.03 o 
   2  -3   4      945.90     1071.82     10.67 o 
   3  -3   4      414.79      490.83      6.38 o 
   4  -3   4        7.34       10.72      1.13 o 
   5  -3   4      182.03      188.64      4.78 o 
   6  -3   4      369.75      311.17      6.98 o 
   7  -3   4      184.96      172.29      5.87 o 
   8  -3   4      354.64      361.59     10.27 o 
   9  -3   4        1.17        1.79      2.05 o 
  10  -3   4       52.65       50.58      4.45 o 
  11  -3   4        6.19        4.11      2.77 o 
  12  -3   4      186.99      200.57     10.39 o 
  13  -3   4        4.29        4.32      4.40 o 
  14  -3   4       25.78       25.80      5.42 o 
  15  -3   4       13.95        1.73      5.87 o 
 -14  -2   4        9.70        9.61      4.49 o 
 -13  -2   4       35.56       27.53      4.46 o 
 -12  -2   4       54.55       54.91      5.15 o 
 -11  -2   4       29.34       29.16      3.71 o 
 -10  -2   4       16.71       12.35      2.64 o 
  -9  -2   4       14.10       12.77      2.84 o 
  -8  -2   4      363.47      359.37      8.59 o 
  -7  -2   4      483.30      482.14      8.87 o 
  -6  -2   4        5.02        4.84      1.29 o 
  -5  -2   4     1024.89     1033.25     11.95 o 
  -4  -2   4       97.93       95.39      2.53 o 
  -3  -2   4      358.75      319.19      4.64 o 
  -2  -2   4       27.89       25.77      1.27 o 
  -1  -2   4     1102.49     1063.36     12.18 o 
   0  -2   4      320.61      344.63      5.50 o 
   1  -2   4     3052.77     2922.97     29.25 o 
   2  -2   4      609.02      704.74     10.61 o 
   3  -2   4      679.72      739.46      7.75 o 
   4  -2   4      543.37      529.77      6.40 o 
   5  -2   4      192.67      210.29      4.08 o 
   6  -2   4        2.53        1.76      1.27 o 
   7  -2   4      157.06      176.30      5.11 o 
   8  -2   4       53.75       50.02      3.31 o 
   9  -2   4       12.92        8.65      2.34 o 
  10  -2   4      108.40      118.25      5.32 o 
  11  -2   4       83.54       68.87      5.54 o 
  12  -2   4      122.82      139.31      7.06 o 
  13  -2   4        5.28        1.49      3.85 o 
  14  -2   4        7.40        3.72      3.86 o 
  15  -2   4       63.79       53.18      6.98 o 
 -14  -1   4        0.32        0.66      3.30 o 
 -13  -1   4      180.35      195.71      9.21 o 
 -12  -1   4        1.32        1.74      2.63 o 
 -11  -1   4       47.87       46.48      7.09 o 
 -10  -1   4       16.24       12.10      2.55 o 
  -9  -1   4      556.47      578.45     12.68 o 
  -8  -1   4        1.15       -0.12      1.40 o 
  -7  -1   4      455.82      418.40      9.84 o 
  -6  -1   4      149.63      156.31      4.14 o 
  -5  -1   4      134.08      111.38      3.04 o 
  -4  -1   4       38.53       27.72      1.74 o 
  -3  -1   4     4291.71     4825.89     43.24 o 
  -2  -1   4     1895.55     1905.75     19.85 o 
  -1  -1   4        6.34        9.24      1.39 o 
   0  -1   4     1161.27     1249.79     14.78 o 
   1  -1   4       42.92       33.94      1.74 o 
   2  -1   4      314.81      360.71      5.85 o 
   3  -1   4      119.32      137.34      3.34 o 
   4  -1   4      301.43      285.18      4.18 o 
   5  -1   4      525.38      497.68      6.82 o 
   6  -1   4       28.67       42.64      2.03 o 
   7  -1   4      637.42      616.41     10.20 o 
   8  -1   4       98.84      114.78      4.68 o 
   9  -1   4       10.37        7.54      1.84 o 
  10  -1   4        6.16        5.29      1.93 o 
  11  -1   4      699.90      730.20     13.21 o 
  12  -1   4      120.45      122.27      7.71 o 
  13  -1   4       65.66       65.32      5.61 o 
  14  -1   4       30.69       27.84      5.31 o 
  15  -1   4       35.81       34.15      5.87 o 
 -14   0   4        2.28        2.15      3.32 o 
 -13   0   4        0.45        0.71      2.97 o 
 -12   0   4        6.63        4.88      2.84 o 
 -11   0   4       65.14       50.56      4.95 o 
 -10   0   4        0.13        3.82      2.30 o 
  -9   0   4       10.27       10.38      2.50 o 
  -8   0   4      274.31      282.88      8.13 o 
  -7   0   4       78.47       69.79      5.51 o 
  -6   0   4     1133.33     1131.48     15.24 o 
  -5   0   4       12.17        8.59      1.22 o 
  -4   0   4       12.66       20.11      1.48 o 
  -3   0   4      187.64      251.97      3.99 o 
  -2   0   4     3395.03     3312.67     28.12 o 
  -1   0   4     4334.52     4503.30     46.91 o 
   0   0   4       50.18       35.83      2.38 o 
   1   0   4      604.88      588.44      7.91 o 
   2   0   4      116.19       98.57      2.70 o 
   3   0   4     1201.11     1243.74     14.51 o 
   4   0   4        0.23       -0.66      0.66 o 
   5   0   4      593.72      531.01      6.03 o 
   6   0   4      425.88      469.31      9.24 o 
   7   0   4       15.89       19.17      1.85 o 
   8   0   4     1224.49     1183.77     14.61 o 
   9   0   4      351.61      353.84      7.43 o 
  10   0   4      238.85      236.10      6.28 o 
  11   0   4        6.27        5.21      2.06 o 
  12   0   4      131.65      136.76      9.77 o 
  13   0   4        5.17        6.67      2.57 o 
  14   0   4      234.82      223.36     12.86 o 
  15   0   4       34.64       44.27      5.32 o 
  16   0   4        0.01        7.00      9.12 o 
 -14   1   4       85.13       84.95      6.77 o 
 -13   1   4       43.67       36.68      4.84 o 
 -12   1   4       17.00        7.85      3.26 o 
 -11   1   4       24.78       20.77      3.87 o 
 -10   1   4      268.39      274.72      8.68 o 
  -9   1   4        0.13       -0.24      1.83 o 
  -8   1   4      200.72      193.07     10.47 o 
  -7   1   4        8.41        6.54      1.92 o 
  -6   1   4       74.82       67.88      3.30 o 
  -5   1   4      281.84      253.67      4.77 o 
  -4   1   4       85.66      112.56      2.94 o 
  -3   1   4       23.66       19.26      1.37 o 
  -2   1   4        2.11       -0.18      0.62 o 
  -1   1   4        3.70        3.22      0.76 o 
   0   1   4     1245.31     1215.92     15.38 o 
   1   1   4      227.24      209.35      4.13 o 
   2   1   4      430.70      403.70      5.83 o 
   3   1   4        5.34        5.13      1.03 o 
   4   1   4     1147.12     1173.01     12.50 o 
   5   1   4       54.16       51.74      1.61 o 
   6   1   4     1195.50     1241.11     11.27 o 
   7   1   4      268.85      289.95      4.36 o 
   8   1   4       13.38        7.23      1.78 o 
   9   1   4      148.10      145.22      4.27 o 
  10   1   4      794.26      792.70     12.31 o 
  11   1   4       10.29        9.36      2.11 o 
  12   1   4        6.90        2.74      2.00 o 
  13   1   4      146.43      150.14      8.50 o 
  14   1   4       45.16       51.04      5.11 o 
  15   1   4        8.06        7.01      3.21 o 
  16   1   4        0.03        1.95      3.20 o 
 -14   2   4        6.40        1.84      5.57 o 
 -13   2   4        6.88        3.52      3.41 o 
 -12   2   4        1.00        4.42      3.11 o 
 -11   2   4        8.20       13.57      3.39 o 
 -10   2   4        5.48        6.40      2.59 o 
  -9   2   4       14.96       16.74      2.85 o 
  -8   2   4        7.99        6.67      2.24 o 
  -7   2   4      406.25      418.10     10.62 o 
  -6   2   4       33.08       41.95      2.88 o 
  -5   2   4       33.10       46.69      2.73 o 
  -4   2   4       50.08       33.17      1.89 o 
  -3   2   4     1658.87     1673.89     16.08 o 
  -2   2   4      353.10      366.69      5.36 o 
  -1   2   4      143.18      152.20      4.26 o 
   0   2   4      519.88      534.07      7.36 o 
   1   2   4     1046.85     1035.72     11.17 o 
   2   2   4     1195.56     1161.38     13.39 o 
   3   2   4     1574.24     1608.63     18.01 o 
   4   2   4      673.37      707.22      8.85 o 
   5   2   4     4158.73     4546.01     42.74 o 
   6   2   4      396.47      433.29      7.37 o 
   7   2   4      400.70      391.59      6.12 o 
   8   2   4        0.94        0.83      0.92 o 
   9   2   4       48.30       51.11      3.62 o 
  10   2   4       35.88       35.29      2.35 o 
  11   2   4      243.45      242.79      7.62 o 
  12   2   4      120.69      111.03      5.26 o 
  13   2   4      238.38      240.42      8.26 o 
  14   2   4        2.21        4.68      2.39 o 
  15   2   4       20.98       20.49      3.66 o 
  16   2   4      114.77      111.48     10.07 o 
 -13   3   4        6.57        3.57      3.57 o 
 -12   3   4        1.89        6.52      3.45 o 
 -11   3   4       99.97      102.50     10.15 o 
 -10   3   4       11.08       12.29      3.50 o 
  -9   3   4      116.48      107.45      8.15 o 
  -8   3   4       47.91       44.51      3.95 o 
  -7   3   4        0.78        0.94      1.61 o 
  -6   3   4      638.27      669.23     12.39 o 
  -5   3   4      419.50      459.03     10.03 o 
  -4   3   4      239.02      241.76      4.75 o 
  -3   3   4       20.26       26.15      1.33 o 
  -2   3   4      368.94      327.51      4.44 o 
  -1   3   4      202.69      197.80      4.08 o 
   0   3   4     4436.70     4485.66     51.21 o 
   1   3   4       39.97       34.49      1.97 o 
   2   3   4      461.98      461.81      5.84 o 
   3   3   4       15.86       17.28      1.35 o 
   4   3   4     2582.77     2931.01     26.40 o 
   5   3   4      324.44      322.87      4.44 o 
   6   3   4        4.62       10.72      1.48 o 
   7   3   4        2.58        0.69      0.72 o 
   8   3   4       24.99       21.81      1.85 o 
   9   3   4      457.21      484.83      8.34 o 
  10   3   4      246.64      253.32      5.64 o 
  11   3   4       14.58        6.45      2.72 o 
  12   3   4      102.94      113.02      9.52 o 
  13   3   4        1.43        3.87      1.80 o 
  14   3   4        5.65        3.75      2.22 o 
  15   3   4       58.10       62.63      7.38 o 
  16   3   4       61.47       57.72      5.02 o 
  17   3   4       87.54       86.01      6.25 o 
 -13   4   4        2.72        0.35      3.64 o 
 -12   4   4        9.52        6.10      3.61 o 
 -11   4   4        2.94        3.21      3.00 o 
 -10   4   4        3.15        2.44      2.66 o 
  -9   4   4        4.48        2.64      2.49 o 
  -8   4   4      286.32      295.39      8.81 o 
  -7   4   4       22.71       22.41      3.67 o 
  -6   4   4       43.25       32.69      3.12 o 
  -5   4   4       16.98       21.62      2.39 o 
  -4   4   4      996.25      954.46     13.67 o 
  -3   4   4        5.75        4.27      0.71 o 
  -2   4   4        7.40        5.67      1.06 o 
  -1   4   4       17.93       18.65      1.39 o 
   0   4   4      123.84       90.92      2.76 o 
   1   4   4      145.88      161.77      3.02 o 
   2   4   4      188.59      203.36      3.69 o 
   3   4   4      153.58      143.12      3.20 o 
   4   4   4     2036.22     2193.10     23.47 o 
   5   4   4       70.40       66.95      1.74 o 
   6   4   4     1170.13     1252.81     18.26 o 
   7   4   4       42.38       35.73      1.96 o 
   8   4   4      975.31      951.82     11.42 o 
   9   4   4        8.84        4.85      1.97 o 
  10   4   4      993.05      985.11     18.37 o 
  11   4   4        3.73        3.53      2.05 o 
  12   4   4      351.96      368.54     10.91 o 
  13   4   4        7.36       13.55      3.98 o 
  14   4   4      257.56      258.84     11.74 o 
  15   4   4        0.84        3.23      2.20 o 
  16   4   4      120.56      124.48      7.33 o 
  17   4   4        1.07        4.25      3.55 o 
 -12   5   4       31.33       23.67      6.53 o 
 -11   5   4       45.79       38.32      5.29 o 
 -10   5   4        1.15        2.67      2.82 o 
  -9   5   4      264.21      280.17      9.34 o 
  -8   5   4      209.95      220.13      8.18 o 
  -7   5   4      160.18      156.74      6.67 o 
  -6   5   4        0.03        0.07      1.75 o 
  -5   5   4      365.70      365.70      8.04 o 
  -4   5   4        1.75        0.23      1.33 o 
  -3   5   4      310.30      297.20      6.13 o 
  -2   5   4       93.34       80.22      2.05 o 
  -1   5   4     1441.08     1478.01     13.63 o 
   0   5   4       24.00       37.12      1.95 o 
   1   5   4      844.09      926.50     11.11 o 
   2   5   4      138.73      104.26      2.77 o 
   3   5   4       33.68       33.04      1.71 o 
   4   5   4     1599.48     1649.16     17.35 o 
   5   5   4       28.24       35.97      1.56 o 
   6   5   4      143.54      113.84      6.57 o 
   7   5   4      561.01      573.63     10.03 o 
   8   5   4      271.12      293.52      5.25 o 
   9   5   4      135.22      152.34      3.27 o 
  10   5   4       16.17        3.32      1.88 o 
  11   5   4       50.71       75.50      4.44 o 
  12   5   4       12.66        7.88      2.35 o 
  13   5   4      154.37      155.91      8.80 o 
  14   5   4      137.95      140.55      8.99 o 
  15   5   4       18.45       11.67      8.09 o 
 -12   6   4       36.57       40.25      6.04 o 
 -11   6   4       77.25       94.74      7.87 o 
 -10   6   4        1.61        4.26      3.37 o 
  -9   6   4       32.33       35.27      4.74 o 
  -8   6   4        7.74        2.99      2.67 o 
  -7   6   4      293.83      287.14      8.89 o 
  -6   6   4       47.81       49.55      6.84 o 
  -5   6   4      272.21      300.52      8.84 o 
  -4   6   4      236.73      223.51      9.59 o 
  -3   6   4      696.84      680.62      8.60 o 
  -2   6   4       11.24        8.40      1.06 o 
  -1   6   4       21.22       15.56      1.22 o 
   0   6   4        6.02       11.44      1.29 o 
   1   6   4     2591.61     2730.78     28.98 o 
   2   6   4       41.87       50.38      2.23 o 
   3   6   4      124.53      148.98      4.26 o 
   4   6   4      521.89      572.05      7.85 o 
   5   6   4     1353.68     1421.93     16.86 o 
   6   6   4      639.52      659.17      8.99 o 
   7   6   4     1398.29     1383.65     19.33 o 
   8   6   4       75.70       82.24      2.02 o 
   9   6   4      722.77      701.67     10.34 o 
  10   6   4       32.25       32.35      2.37 o 
  11   6   4      865.17      854.80     17.30 o 
  12   6   4        2.99        3.63      6.46 o 
  13   6   4      210.86      230.41     12.52 o 
 -11   7   4       34.85       37.75      6.75 o 
 -10   7   4       23.07       21.70      5.48 o 
  -9   7   4       97.06       88.80      9.62 o 
  -8   7   4       93.31      101.70      9.19 o 
  -7   7   4       79.20       72.32      6.00 o 
  -6   7   4      332.93      356.95     11.18 o 
  -5   7   4       81.76       94.43      7.40 o 
  -4   7   4      101.66       96.25      6.64 o 
  -3   7   4      313.80      309.32      6.57 o 
  -2   7   4       77.79       81.20      2.67 o 
  -1   7   4     1285.48     1311.04     12.49 o 
   0   7   4      108.64      116.51      3.11 o 
   1   7   4      244.51      249.51      4.37 o 
   2   7   4        0.30        2.39      1.09 o 
   3   7   4      697.35      669.26     10.08 o 
   4   7   4      182.90      168.81      4.27 o 
   5   7   4      864.04      859.24     11.81 o 
   6   7   4      511.27      472.86      7.59 o 
   7   7   4      836.17      809.70     12.17 o 
   8   7   4     1126.32     1151.23     17.69 o 
   9   7   4       25.96       22.66      2.44 o 
  10   7   4        2.57       10.53      4.25 o 
  11   7   4      123.54      120.38     11.90 o 
  12   7   4      168.23      165.63     10.78 o 
  13   7   4        1.26       -2.05      3.85 o 
 -11   8   4        6.96        2.16      5.91 o 
 -10   8   4       28.70       27.34      5.30 o 
  -9   8   4       19.66       18.03      5.11 o 
  -8   8   4       30.98       22.82      4.52 o 
  -7   8   4       12.29        3.01      2.81 o 
  -6   8   4       61.82       53.07      4.90 o 
  -5   8   4        8.65        4.79      2.44 o 
  -4   8   4       52.15       49.24      4.20 o 
  -3   8   4        9.72        9.79      1.58 o 
  -2   8   4      222.00      214.04      4.45 o 
  -1   8   4      200.15      187.57      5.68 o 
   0   8   4      657.40      673.90      8.18 o 
   1   8   4       95.08       88.37      3.48 o 
   2   8   4        5.87        5.85      1.33 o 
   3   8   4        1.73        3.71      1.68 o 
   4   8   4     1037.91      988.77     16.51 o 
   5   8   4      177.73      176.90      5.66 o 
   6   8   4      326.82      303.06      8.46 o 
   7   8   4      207.32      199.01     12.05 o 
   8   8   4        6.77        9.96      2.31 o 
   9   8   4       15.81        7.13      2.31 o 
  10   8   4      580.67      563.11     18.70 o 
  11   8   4       15.25       20.98      3.44 o 
  12   8   4       17.97       19.66      2.69 o 
  13   8   4       35.31       32.98      7.03 o 
 -10   9   4        7.24        7.39      4.70 o 
  -9   9   4      127.06      163.60     10.02 o 
  -8   9   4       37.25       34.98      5.46 o 
  -7   9   4       69.70       89.05      7.23 o 
  -6   9   4        8.37       10.04      3.27 o 
  -5   9   4       87.02       87.81      7.52 o 
  -4   9   4        3.16        2.15      2.08 o 
  -3   9   4      154.48      163.44      5.00 o 
  -2   9   4      368.14      361.33      7.41 o 
  -1   9   4      436.10      420.91      8.01 o 
   0   9   4       39.97       41.51      3.31 o 
   1   9   4       26.52       20.04      2.16 o 
   2   9   4       28.24       28.27      2.61 o 
   3   9   4       26.51       27.09      2.56 o 
   4   9   4      138.44      143.72      6.27 o 
   5   9   4        0.07        2.33      1.84 o 
   6   9   4      109.28      106.95      4.85 o 
   7   9   4     1079.19     1049.73     20.63 o 
   8   9   4        6.73        7.78      2.40 o 
   9   9   4        3.74        5.37      2.11 o 
  10   9   4        4.21        4.75      2.29 o 
  11   9   4      229.62      221.25      7.99 o 
  12   9   4        3.78        2.70      2.28 o 
  13   9   4       43.84       34.93      5.39 o 
  14   9   4       67.61       70.10      5.84 o 
  15   9   4        0.80        3.61      3.09 o 
  -9  10   4       73.81       81.15      8.01 o 
  -8  10   4        2.04        2.92      4.06 o 
  -7  10   4       63.54       65.27      8.00 o 
  -6  10   4       72.72       91.21     10.72 o 
  -5  10   4        3.72        2.61      4.05 o 
  -4  10   4       11.05       14.24      2.74 o 
  -3  10   4      121.19      105.61      4.51 o 
  -2  10   4        0.71        2.97      1.79 o 
  -1  10   4       41.73       41.17      3.71 o 
   0  10   4      136.26      144.57      7.34 o 
   1  10   4       62.24       63.00      4.09 o 
   2  10   4        0.78        0.67      1.55 o 
   3  10   4      182.71      207.76      6.82 o 
   4  10   4       27.28       25.36      3.63 o 
   5  10   4      451.65      393.87     13.49 o 
   6  10   4        6.70        1.91      4.91 o 
   7  10   4      332.83      336.41     12.30 o 
   8  10   4       15.21       19.27      3.34 o 
   9  10   4      240.29      251.75      9.08 o 
  10  10   4       26.59       13.60      4.11 o 
  11  10   4       79.35       62.09      5.79 o 
  12  10   4        2.24        5.18      2.61 o 
  13  10   4        5.79        8.31      3.10 o 
  14  10   4       30.41       23.23      4.30 o 
  15  10   4        0.64       -0.72      3.46 o 
  16  10   4       12.14        9.45      4.33 o 
  -8  11   4       32.24       30.66     12.97 o 
  -7  11   4        9.34       11.47      7.03 o 
  -6  11   4       22.62       28.80      8.43 o 
  -5  11   4        0.13       -2.07      7.49 o 
  -4  11   4      124.81      128.80     14.08 o 
  -3  11   4       43.09       39.66      3.63 o 
  -2  11   4       26.09       17.18      3.01 o 
  -1  11   4      191.19      193.89      7.00 o 
   0  11   4       13.45       13.34      2.67 o 
   1  11   4        1.67        1.26      2.27 o 
   2  11   4       29.37       29.14      3.72 o 
   3  11   4      508.57      460.51     15.04 o 
   4  11   4      249.09      249.60     11.99 o 
   5  11   4        6.03        5.25      4.59 o 
   6  11   4      945.75      924.35     24.07 o 
   7  11   4       94.24       92.39      7.33 o 
   8  11   4       23.57       30.89      6.63 o 
   9  11   4       13.74       12.20      5.65 o 
  10  11   4      559.99      555.19     32.45 o 
  11  11   4        0.32        0.85      2.79 o 
  12  11   4      132.27      137.81     19.67 o 
  13  11   4        1.60       -3.07      5.29 o 
  14  11   4        0.69        5.65      3.67 o 
  15  11   4        8.05        4.29      4.25 o 
  16  11   4       27.30       19.65      5.46 o 
  -7  12   4       57.51       57.60     16.23 o 
  -6  12   4        0.58        7.91     10.28 o 
  -5  12   4       21.83       26.88     11.44 o 
  -4  12   4       29.82        9.19      8.66 o 
  -3  12   4       29.72       32.38      3.82 o 
  -2  12   4        9.88       12.85      3.17 o 
  -1  12   4       26.67       29.10      5.24 o 
   0  12   4       61.91       48.88      5.02 o 
   1  12   4        7.68        1.07      2.53 o 
   2  12   4       80.27       82.01      5.87 o 
   3  12   4        0.57        0.18      2.56 o 
   4  12   4      379.63      378.54     21.66 o 
   5  12   4        1.98        0.31      3.39 o 
   6  12   4      153.39      169.83     23.42 o 
   7  12   4       75.93       63.71      6.79 o 
   8  12   4       18.50       24.08      4.78 o 
   9  12   4        0.42       -0.99      4.20 o 
  10  12   4        0.01        1.99      3.34 o 
  11  12   4       54.04       63.44      6.90 o 
  12  12   4        5.87        4.01      3.55 o 
  13  12   4        0.73        4.61      3.61 o 
  14  12   4      105.43      116.59     14.17 o 
  15  12   4       13.82       10.88      5.42 o 
  -6  13   4       14.96       10.47     10.95 o 
  -5  13   4       42.15       33.24     13.36 o 
  -4  13   4        0.03        3.54      8.55 o 
  -3  13   4        1.65        1.24      4.07 o 
  -2  13   4      141.96      147.56      8.17 o 
  -1  13   4       65.87       82.88     11.12 o 
   0  13   4       48.62       46.42      5.19 o 
   1  13   4       25.19       29.26      4.76 o 
   2  13   4        2.00       -2.63      2.64 o 
   3  13   4      266.04      279.03     11.47 o 
   4  13   4        8.75        5.35      4.32 o 
   5  13   4      100.62      107.02      8.86 o 
   6  13   4        0.25        1.58      3.38 o 
   7  13   4      108.40      121.48     14.00 o 
   8  13   4       10.81        6.95      3.84 o 
   9  13   4      776.86      774.58     23.36 o 
  10  13   4        0.08        2.69      5.95 o 
  11  13   4        1.04        6.21      4.00 o 
  12  13   4        4.90        5.00      4.14 o 
  13  13   4       21.02       17.44     12.44 o 
  14  13   4       33.98       32.47      6.54 o 
  15  13   4        0.58        3.61      5.16 o 
  -3  14   4       12.55       15.47      5.50 o 
  -2  14   4        2.26        1.10      3.35 o 
  -1  14   4        0.02       -3.24      3.43 o 
   0  14   4       11.38       15.99      4.05 o 
   1  14   4      110.45      104.87      7.34 o 
   2  14   4        3.36        8.61      3.76 o 
   3  14   4       85.63       71.28      6.64 o 
   4  14   4      163.08      169.07     11.24 o 
   5  14   4      377.55      376.57     16.34 o 
   6  14   4      124.80      127.76     10.41 o 
   7  14   4       12.17        9.55      4.70 o 
   8  14   4        2.63        6.54      6.46 o 
   9  14   4        9.85        9.64      4.59 o 
  10  14   4       41.29       42.48      6.84 o 
  11  14   4       28.86       25.54      5.74 o 
  12  14   4        1.21       -2.15      4.02 o 
  13  14   4       76.32       94.47      9.51 o 
  14  14   4       18.41       24.70      5.89 o 
  -2  15   4        4.54        4.07      5.46 o 
  -1  15   4        4.56        7.08      6.06 o 
   0  15   4       34.37       34.39      7.01 o 
   1  15   4        5.76        9.66      9.02 o 
   2  15   4       62.52       72.16      6.96 o 
   3  15   4        9.68        4.08      4.02 o 
   4  15   4        8.55        3.38      3.97 o 
   5  15   4      194.03      186.19     18.75 o 
   6  15   4       28.19       30.56      6.66 o 
   7  15   4      133.54      163.39     12.26 o 
   8  15   4      120.05      123.98     10.99 o 
   9  15   4       24.14       36.41      7.10 o 
  10  15   4       23.90       16.47      5.74 o 
  11  15   4       34.14       37.00      7.26 o 
  12  15   4       13.66        9.51      5.63 o 
  13  15   4       25.28       18.44      5.84 o 
  -1  16   4       84.84       99.50     11.82 o 
   0  16   4        3.27        5.68      6.48 o 
   1  16   4        0.06       -2.94      4.67 o 
   2  16   4        8.10        4.41      5.40 o 
   3  16   4       26.02       20.43      8.56 o 
   4  16   4      106.42      112.27      8.91 o 
   5  16   4      123.29      123.33     11.62 o 
   6  16   4       56.82       84.85     15.47 o 
   7  16   4      108.72       97.72     14.47 o 
   8  16   4        0.00        6.27      6.83 o 
   9  16   4      102.68       97.39     10.90 o 
  10  16   4        0.75        1.69      5.15 o 
  11  16   4       17.61       13.82     10.77 o 
  12  16   4       53.58       41.72      8.26 o 
   2  17   4       14.25       17.50      6.83 o 
   3  17   4      131.09      148.51     18.71 o 
   4  17   4        7.32        3.26      5.86 o 
   5  17   4       61.26       55.44      9.28 o 
   6  17   4       26.17       42.99     13.40 o 
   7  17   4       86.87      116.93     18.41 o 
   8  17   4        4.30       15.46      6.94 o 
   9  17   4       46.45       56.16     14.44 o 
  10  17   4        5.17        4.75      6.31 o 
  -6 -14   5       19.84       30.79     13.18 o 
  -5 -14   5       22.21       19.80     12.12 o 
  -4 -14   5       43.91       61.31      9.79 o 
  -3 -14   5       11.75       13.13      6.42 o 
  -2 -14   5       17.95       20.02      7.18 o 
  -1 -14   5       16.97       14.33      5.63 o 
   0 -14   5        0.21        2.62      4.83 o 
   1 -14   5       14.34       24.28     13.33 o 
  -8 -13   5       28.25       38.85     11.22 o 
  -7 -13   5       28.08       23.85      7.17 o 
  -6 -13   5       24.05       52.03     13.78 o 
  -5 -13   5        1.31        5.08      6.48 o 
  -4 -13   5       22.72       20.82      5.82 o 
  -3 -13   5       70.54       79.69      8.40 o 
  -2 -13   5       23.55       17.67      5.25 o 
  -1 -13   5       18.66       18.34      5.41 o 
   0 -13   5       54.82       56.16      7.26 o 
   1 -13   5        6.60        8.11      3.56 o 
   2 -13   5       84.34       89.91      6.86 o 
   3 -13   5        0.82        2.72      3.54 o 
 -10 -12   5        0.00        2.03      6.44 o 
  -9 -12   5       61.08       59.48     11.71 o 
  -8 -12   5       14.28       15.47      6.20 o 
  -7 -12   5       69.10       73.72      8.03 o 
  -6 -12   5        0.05        0.39      4.03 o 
  -5 -12   5       69.83       67.93      9.81 o 
  -4 -12   5        2.39        2.34      5.71 o 
  -3 -12   5        1.08        6.13      4.29 o 
  -2 -12   5       25.47       15.15      4.66 o 
  -1 -12   5        1.53        3.69      4.10 o 
   0 -12   5       10.09        5.22      3.14 o 
   1 -12   5        3.05        2.65      3.09 o 
   2 -12   5        4.88        5.78      2.91 o 
   3 -12   5       45.31       46.10      5.13 o 
   4 -12   5        4.80        6.79      4.85 o 
   5 -12   5       10.93       10.01      6.35 o 
   6 -12   5        1.67        4.48     11.41 o 
 -11 -11   5       39.86       42.66     10.16 o 
 -10 -11   5       22.78       14.73      6.96 o 
  -9 -11   5        4.75        5.48      5.02 o 
  -8 -11   5       24.90       27.96      6.70 o 
  -7 -11   5       14.60       21.38      5.12 o 
  -6 -11   5       46.19       48.16      6.20 o 
  -5 -11   5       22.20       20.16      6.06 o 
  -4 -11   5       58.41       56.37      8.58 o 
  -3 -11   5       81.29       88.76      7.78 o 
  -2 -11   5        5.69        3.66      3.58 o 
  -1 -11   5       56.72       61.88      5.81 o 
   0 -11   5       39.94       30.16      4.07 o 
   1 -11   5      162.99      152.17      7.39 o 
   2 -11   5        7.84        8.21      2.65 o 
   3 -11   5       73.96       76.70      4.84 o 
   4 -11   5        2.19        0.45      2.93 o 
   5 -11   5       95.03      113.59     11.04 o 
   6 -11   5       20.89       19.46      5.76 o 
   7 -11   5        3.16        9.24      5.51 o 
 -12 -10   5       96.88      116.44     18.94 o 
 -11 -10   5        0.49        0.84      7.92 o 
 -10 -10   5       85.57       89.33      9.78 o 
  -9 -10   5       44.74       41.75     12.01 o 
  -8 -10   5      111.45      101.43      9.69 o 
  -7 -10   5       30.64       33.74      5.23 o 
  -6 -10   5       70.55       61.97      6.45 o 
  -5 -10   5        1.19        3.24      3.78 o 
  -4 -10   5       68.92       63.99      6.50 o 
  -3 -10   5      158.26      169.41      9.65 o 
  -2 -10   5       29.88       33.39      5.08 o 
  -1 -10   5        3.41        2.59      2.24 o 
   0 -10   5       61.40       64.33      4.92 o 
   1 -10   5       22.25       13.63      3.45 o 
   2 -10   5       66.91       68.30      5.23 o 
   3 -10   5       23.90       22.88      3.16 o 
   4 -10   5       33.77       34.91      4.14 o 
   5 -10   5       15.56       19.93      4.15 o 
   6 -10   5      133.14      156.66      8.26 o 
   7 -10   5        1.70        3.34      3.80 o 
   8 -10   5        0.77       -3.16      5.95 o 
 -12  -9   5       80.42       79.09      9.40 o 
 -11  -9   5        8.08        8.23      4.42 o 
 -10  -9   5      136.63      127.27     10.58 o 
  -9  -9   5      191.84      206.58     13.59 o 
  -8  -9   5        0.02        3.29      3.96 o 
  -7  -9   5       16.35        6.78      4.21 o 
  -6  -9   5       95.94      100.05      7.47 o 
  -5  -9   5        0.22        1.29      2.68 o 
  -4  -9   5        7.04        8.01      3.12 o 
  -3  -9   5       19.20       13.44      3.09 o 
  -2  -9   5      364.85      381.69      9.44 o 
  -1  -9   5       43.40       47.23      6.36 o 
   0  -9   5        6.65        9.15      2.55 o 
   1  -9   5        3.01        2.44      2.03 o 
   2  -9   5      305.43      307.85      7.92 o 
   3  -9   5      107.45      111.90      6.25 o 
   4  -9   5      156.60      164.34      5.07 o 
   5  -9   5       29.73       32.51      7.06 o 
   6  -9   5       16.63       29.49      4.72 o 
   7  -9   5       18.84       27.09      5.58 o 
   8  -9   5        0.54       -1.10      5.63 o 
   9  -9   5        0.26        4.65      6.43 o 
  10  -9   5       11.15       16.39      8.14 o 
 -13  -8   5       82.96       65.37     14.15 o 
 -12  -8   5       16.21       19.16      5.52 o 
 -11  -8   5        4.70        7.76      5.27 o 
 -10  -8   5      472.63      568.75     32.07 o 
  -9  -8   5        4.59       -0.89      3.48 o 
  -8  -8   5       41.84       40.64      6.56 o 
  -7  -8   5       99.78       89.50      8.38 o 
  -6  -8   5       40.96       45.21      6.84 o 
  -5  -8   5        9.72        9.15      3.40 o 
  -4  -8   5       78.83       65.66      5.71 o 
  -3  -8   5       88.25       84.27      8.59 o 
  -2  -8   5        1.63        1.97      1.63 o 
  -1  -8   5      441.95      423.33     10.88 o 
   0  -8   5      607.36      606.14     11.44 o 
   1  -8   5      450.52      432.48      9.12 o 
   2  -8   5        0.72        1.46      1.66 o 
   3  -8   5      117.78      119.97      4.94 o 
   4  -8   5       30.47       29.12      2.49 o 
   5  -8   5       50.72       46.30      3.20 o 
   6  -8   5        2.62        1.31      2.54 o 
   7  -8   5       16.56       24.82      4.65 o 
   8  -8   5       36.90       41.09      7.54 o 
   9  -8   5       32.91       35.85      5.77 o 
  10  -8   5        0.08        2.63      4.54 o 
  11  -8   5        0.02       -1.44      5.02 o 
 -13  -7   5        7.41       16.42      5.56 o 
 -12  -7   5        0.04        1.53      4.15 o 
 -11  -7   5      193.43      177.12     19.58 o 
 -10  -7   5      444.79      441.04     48.64 o 
  -9  -7   5        4.09        3.13      6.29 o 
  -8  -7   5       74.02       74.43      7.55 o 
  -7  -7   5        3.01        2.34      3.05 o 
  -6  -7   5        0.78        1.79      2.38 o 
  -5  -7   5        9.75        8.69      2.56 o 
  -4  -7   5       22.44       16.53      2.87 o 
  -3  -7   5      470.61      507.49     11.53 o 
  -2  -7   5       51.44       54.72      2.86 o 
  -1  -7   5      178.96      191.09      5.14 o 
   0  -7   5      163.03      155.54      5.36 o 
   1  -7   5        5.42        6.06      2.55 o 
   2  -7   5        0.05       -0.30      1.39 o 
   3  -7   5       95.44       98.62      5.85 o 
   4  -7   5       77.14       83.58      3.31 o 
   5  -7   5        0.24        0.96      1.41 o 
   6  -7   5       46.01       47.87      4.59 o 
   7  -7   5       34.05       34.91      4.29 o 
   8  -7   5       21.27       12.73      4.58 o 
   9  -7   5      131.25      120.23      8.37 o 
  10  -7   5      120.99      145.20     18.94 o 
  11  -7   5      108.85      110.69     10.26 o 
  12  -7   5       16.47       23.33      6.24 o 
 -13  -6   5      110.34      118.14      8.85 o 
 -12  -6   5       68.37       67.34      8.03 o 
 -11  -6   5       75.72       61.97     15.60 o 
 -10  -6   5       29.74       27.68      6.04 o 
  -9  -6   5       40.60       32.66      4.62 o 
  -8  -6   5       37.45       43.66      5.01 o 
  -7  -6   5       13.02       12.48      3.11 o 
  -6  -6   5        1.90        0.98      2.30 o 
  -5  -6   5        2.42        3.57      2.01 o 
  -4  -6   5       24.97       22.16      2.82 o 
  -3  -6   5      191.49      202.95      4.47 o 
  -2  -6   5       53.48       46.69      2.68 o 
  -1  -6   5       76.21       81.68      2.84 o 
   0  -6   5     1913.89     1914.39     19.54 o 
   1  -6   5       35.07       39.75      2.80 o 
   2  -6   5      119.67      110.26      5.10 o 
   3  -6   5        2.12        0.67      1.13 o 
   4  -6   5      345.88      327.43      5.33 o 
   5  -6   5        6.79        5.92      1.61 o 
   6  -6   5        7.05       10.53      2.41 o 
   7  -6   5       23.82       19.63      3.97 o 
   8  -6   5       64.87       72.59      5.64 o 
   9  -6   5      197.69      184.30      8.46 o 
  10  -6   5       60.54       67.88      6.72 o 
  11  -6   5       60.56       56.37      7.52 o 
  12  -6   5        2.78       -1.13      4.46 o 
 -14  -5   5        7.44        5.50      4.30 o 
 -13  -5   5        5.54        8.71      3.74 o 
 -12  -5   5       22.22       18.33      6.40 o 
 -11  -5   5       58.96       60.29      5.54 o 
 -10  -5   5        0.62        0.40      2.45 o 
  -9  -5   5      101.83       96.16      5.99 o 
  -8  -5   5        2.45        5.33      2.73 o 
  -7  -5   5       14.52       16.12      3.13 o 
  -6  -5   5       24.14       15.26      3.19 o 
  -5  -5   5       20.41       21.23      2.77 o 
  -4  -5   5      972.74     1061.56     16.18 o 
  -3  -5   5      315.08      302.84      5.50 o 
  -2  -5   5       45.28       46.61      2.35 o 
  -1  -5   5        4.51        2.62      1.05 o 
   0  -5   5      334.72      311.05      4.91 o 
   1  -5   5      234.20      225.46      4.48 o 
   2  -5   5      138.21      135.19      3.43 o 
   3  -5   5      379.52      395.19      6.18 o 
   4  -5   5       40.15       48.98      2.34 o 
   5  -5   5      512.87      464.99      8.66 o 
   6  -5   5      136.53      118.34      6.32 o 
   7  -5   5      373.02      383.58     15.86 o 
   8  -5   5       34.16       34.75      3.96 o 
   9  -5   5       21.26       14.60      3.23 o 
  10  -5   5      170.11      195.21      8.49 o 
  11  -5   5       12.37       10.66      4.35 o 
  12  -5   5       30.99       54.20      7.46 o 
  13  -5   5        0.50        0.21      4.13 o 
 -14  -4   5       47.62       45.75      5.76 o 
 -13  -4   5       48.74       58.40      6.10 o 
 -12  -4   5        2.50        1.78      2.86 o 
 -11  -4   5       82.75       72.09      7.24 o 
 -10  -4   5      183.41      192.14      8.87 o 
  -9  -4   5       33.61       44.52      4.47 o 
  -8  -4   5       77.71       96.26      7.69 o 
  -7  -4   5       40.95       39.29      3.90 o 
  -6  -4   5        2.47        1.48      1.73 o 
  -5  -4   5       11.31        8.18      1.91 o 
  -4  -4   5      217.95      226.58      5.91 o 
  -3  -4   5     1154.18     1077.00     15.75 o 
  -2  -4   5        1.24        2.41      0.84 o 
  -1  -4   5      815.98      796.01      8.60 o 
   0  -4   5        2.92        3.92      0.89 o 
   1  -4   5      521.33      500.11      6.12 o 
   2  -4   5        0.38        0.12      0.80 o 
   3  -4   5     1273.91     1190.38     12.52 o 
   4  -4   5       87.04       99.72      3.68 o 
   5  -4   5       95.27       96.23      4.17 o 
   6  -4   5       12.93       10.91      2.63 o 
   7  -4   5       32.57       28.57      3.36 o 
   8  -4   5       26.18       27.90      3.49 o 
   9  -4   5       34.67       33.51      3.90 o 
  10  -4   5       45.28       50.71      4.82 o 
  11  -4   5        3.99        3.72      3.47 o 
  12  -4   5       34.70       30.23      5.50 o 
  13  -4   5       88.49       87.62      9.16 o 
  14  -4   5       55.92       69.95      8.41 o 
 -14  -3   5       49.34       52.06      5.94 o 
 -13  -3   5       86.18       96.24      8.64 o 
 -12  -3   5        9.91       11.90      3.55 o 
 -11  -3   5       33.90       35.30      4.48 o 
 -10  -3   5      153.51      180.96      7.29 o 
  -9  -3   5        2.29        1.98      1.97 o 
  -8  -3   5       25.54       29.75      3.23 o 
  -7  -3   5        4.15        9.96      2.16 o 
  -6  -3   5       81.53       64.38      4.21 o 
  -5  -3   5      187.74      224.81      6.01 o 
  -4  -3   5       69.22       42.21      2.77 o 
  -3  -3   5        3.95        1.92      1.06 o 
  -2  -3   5      112.27      119.03      3.02 o 
  -1  -3   5     1926.74     1860.85     18.32 o 
   0  -3   5      678.54      705.31      7.15 o 
   1  -3   5       24.70       31.38      1.66 o 
   2  -3   5     1716.78     1831.18     16.50 o 
   3  -3   5        5.79        4.48      0.95 o 
   4  -3   5      185.72      184.56      3.55 o 
   5  -3   5       18.05       16.11      1.79 o 
   6  -3   5      608.39      594.82     10.60 o 
   7  -3   5      296.02      289.83      7.87 o 
   8  -3   5      197.05      200.60      6.86 o 
   9  -3   5      162.81      164.60      6.96 o 
  10  -3   5        0.35        2.75      2.30 o 
  11  -3   5       14.82        9.40      3.73 o 
  12  -3   5        6.09        4.54      3.16 o 
  13  -3   5      207.85      232.50     11.86 o 
  14  -3   5        3.42        1.73      4.00 o 
 -14  -2   5        2.52        7.06      3.68 o 
 -13  -2   5       13.92       13.78      3.77 o 
 -12  -2   5       30.83       19.46      3.93 o 
 -11  -2   5       95.94       95.25      6.43 o 
 -10  -2   5        0.00        0.26      2.14 o 
  -9  -2   5        1.43        1.45      1.85 o 
  -8  -2   5       74.81       70.67      6.36 o 
  -7  -2   5      161.28      142.35      6.56 o 
  -6  -2   5      240.70      240.00      6.67 o 
  -5  -2   5       77.31       73.06      3.57 o 
  -4  -2   5     1139.99     1075.26     13.68 o 
  -3  -2   5       30.14       37.84      1.95 o 
  -2  -2   5      353.74      376.63      4.72 o 
  -1  -2   5        8.16       11.96      1.04 o 
   0  -2   5     1822.11     1757.45     17.56 o 
   1  -2   5      348.30      316.90      4.83 o 
   2  -2   5     1640.47     1559.23     14.98 o 
   3  -2   5      451.16      487.25      6.28 o 
   4  -2   5       21.19       17.04      1.48 o 
   5  -2   5      292.77      299.54      5.53 o 
   6  -2   5      144.33      149.53      4.31 o 
   7  -2   5       95.46       96.99      3.83 o 
   8  -2   5      174.77      196.21      8.20 o 
   9  -2   5        4.35        3.17      1.91 o 
  10  -2   5       22.48       19.02      2.95 o 
  11  -2   5        0.38        3.04      2.26 o 
  12  -2   5      204.88      210.16      9.06 o 
  13  -2   5       45.73       47.33     10.40 o 
  14  -2   5       97.90       97.31     11.76 o 
  15  -2   5        9.34       10.52      7.47 o 
 -14  -1   5        2.57        5.47      3.86 o 
 -13  -1   5        0.30        2.12      3.32 o 
 -12  -1   5       78.16       75.92      6.36 o 
 -11  -1   5       48.45       50.69      5.13 o 
 -10  -1   5        8.45        7.70      2.59 o 
  -9  -1   5       62.45       60.24      4.07 o 
  -8  -1   5        2.70        0.69      1.67 o 
  -7  -1   5        8.70        2.69      1.52 o 
  -6  -1   5       11.74       18.83      2.17 o 
  -5  -1   5        8.79        3.31      1.20 o 
  -4  -1   5       74.16       71.98      4.15 o 
  -3  -1   5       10.21       15.85      1.53 o 
  -2  -1   5     1101.78     1174.08     10.31 o 
  -1  -1   5     2698.12     2811.56     24.30 o 
   0  -1   5      231.71      269.50      4.73 o 
   1  -1   5       13.27       13.81      1.30 o 
   2  -1   5       14.27       20.86      1.23 o 
   3  -1   5      840.26      843.00      8.92 o 
   4  -1   5       56.76       58.41      2.01 o 
   5  -1   5      566.02      562.35      7.44 o 
   6  -1   5      736.08      789.36     10.01 o 
   7  -1   5      287.25      294.29      6.46 o 
   8  -1   5       40.29       45.09      3.31 o 
   9  -1   5       25.62       22.73      2.80 o 
  10  -1   5      286.57      301.05      8.33 o 
  11  -1   5        1.38        1.30      2.18 o 
  12  -1   5      219.18      235.04      9.82 o 
  13  -1   5        0.25        2.98      3.00 o 
  14  -1   5        3.95        0.77      3.09 o 
  15  -1   5       73.66       77.70     10.05 o 
 -14   0   5       55.51       45.64      7.89 o 
 -13   0   5        9.25       10.03      3.81 o 
 -12   0   5      118.37      102.05      7.17 o 
 -11   0   5      320.71      357.37     10.44 o 
 -10   0   5       57.02       50.11      4.13 o 
  -9   0   5      226.12      211.81      6.81 o 
  -8   0   5      559.28      523.47     10.38 o 
  -7   0   5       87.23       79.89      4.03 o 
  -6   0   5       80.18       58.47      3.31 o 
  -5   0   5      531.90      462.63      7.68 o 
  -4   0   5      102.67      118.23      3.71 o 
  -3   0   5       11.59        6.75      1.15 o 
  -2   0   5     3714.10     3919.46     29.85 o 
  -1   0   5      301.77      257.74      3.85 o 
   0   0   5       17.39       33.19      2.08 o 
   1   0   5     1157.49     1209.57     15.92 o 
   2   0   5       31.24       28.78      1.68 o 
   3   0   5      209.03      232.61      3.90 o 
   4   0   5       45.83       48.23      1.79 o 
   5   0   5      792.39      798.81      9.46 o 
   6   0   5       19.67       31.08      1.77 o 
   7   0   5      766.67      778.96      9.15 o 
   8   0   5       42.89       42.93      2.52 o 
   9   0   5      155.74      152.20      7.48 o 
  10   0   5       17.64       18.61      2.63 o 
  11   0   5      127.29      124.69      5.25 o 
  12   0   5       25.68       25.90      3.16 o 
  13   0   5       28.53       30.12      4.90 o 
  14   0   5       23.37       29.00      4.76 o 
  15   0   5       74.95       73.40      8.36 o 
  16   0   5       12.44       13.26      4.63 o 
 -13   1   5        1.04       -0.15      3.08 o 
 -12   1   5        0.04        2.34      2.78 o 
 -11   1   5       16.95        8.95      2.94 o 
 -10   1   5      155.97      148.45      6.95 o 
  -9   1   5        3.49        2.68      2.28 o 
  -8   1   5        0.96        2.96      2.00 o 
  -7   1   5       20.46       14.26      2.35 o 
  -6   1   5       58.33       72.95      3.95 o 
  -5   1   5        1.14        1.21      1.25 o 
  -4   1   5       47.39       41.48      2.05 o 
  -3   1   5      880.60      960.12     10.49 o 
  -2   1   5     3212.55     3398.41     27.43 o 
  -1   1   5     1076.76     1071.00     13.40 o 
   0   1   5      513.25      495.34      7.27 o 
   1   1   5      558.44      566.89      7.99 o 
   2   1   5     5828.67     5838.02     59.81 o 
   3   1   5      435.71      457.26      6.56 o 
   4   1   5       58.28       60.78      2.08 o 
   5   1   5      106.36       85.38      2.82 o 
   6   1   5      796.19      787.67      9.11 o 
   7   1   5       93.22       82.41      2.30 o 
   8   1   5     1285.89     1273.29     16.34 o 
   9   1   5      147.52      157.07      4.69 o 
  10   1   5       13.45       11.96      2.04 o 
  11   1   5      135.00      140.72      5.52 o 
  12   1   5        0.94       -1.13      1.68 o 
  13   1   5        2.10        1.25      2.21 o 
  14   1   5      169.73      171.09     10.02 o 
  15   1   5       45.03       46.05      5.64 o 
  16   1   5        0.83        0.47      3.74 o 
 -13   2   5        1.04        4.55      3.45 o 
 -12   2   5       69.61       59.21      6.16 o 
 -11   2   5       39.18       33.09      6.88 o 
 -10   2   5      172.38      175.98      9.54 o 
  -9   2   5      239.52      228.70      8.85 o 
  -8   2   5      135.93      126.05      5.94 o 
  -7   2   5        0.09        0.77      1.72 o 
  -6   2   5      975.91      916.81     15.48 o 
  -5   2   5        0.05        0.79      1.17 o 
  -4   2   5     1659.82     1704.68     18.08 o 
  -3   2   5        9.86        1.72      0.74 o 
  -2   2   5      223.68      219.34      3.18 o 
  -1   2   5        5.99        0.95      0.75 o 
   0   2   5     1643.35     1636.48     18.87 o 
   1   2   5      193.20      198.34      3.53 o 
   2   2   5     3474.37     3562.21     34.66 o 
   3   2   5       16.16       12.05      1.02 o 
   4   2   5      977.24     1087.61     11.57 o 
   5   2   5     2055.98     2152.84     21.63 o 
   6   2   5       42.10       30.53      1.30 o 
   7   2   5        1.99        1.23      0.81 o 
   8   2   5      887.58      882.57     14.02 o 
   9   2   5       72.90       60.87      2.53 o 
  10   2   5      262.54      280.17      6.20 o 
  11   2   5       36.45       29.90      2.57 o 
  12   2   5      392.03      419.84      9.43 o 
  13   2   5       25.18       32.26      3.54 o 
  14   2   5       35.53       30.55      4.89 o 
  15   2   5       39.48       56.11      5.49 o 
  16   2   5       74.80       68.06      6.74 o 
 -13   3   5       11.38       10.69      4.12 o 
 -12   3   5        0.01       -0.29      3.19 o 
 -11   3   5      109.86       93.55     10.15 o 
 -10   3   5        2.25        0.22      2.55 o 
  -9   3   5       28.86       19.39      3.30 o 
  -8   3   5        6.09        4.03      2.15 o 
  -7   3   5       38.92       37.13      3.53 o 
  -6   3   5       26.63       22.11      2.84 o 
  -5   3   5       35.90       39.92      2.88 o 
  -4   3   5        6.44        4.91      1.43 o 
  -3   3   5      851.16      827.46      7.77 o 
  -2   3   5      355.05      356.84      4.47 o 
  -1   3   5      124.01      101.20      3.04 o 
   0   3   5       65.57       70.80      4.10 o 
   1   3   5     2819.07     2972.42     31.74 o 
   2   3   5      470.57      433.55      5.83 o 
   3   3   5      126.12      155.95      3.03 o 
   4   3   5      609.98      729.39      9.40 o 
   5   3   5        0.93        3.12      0.67 o 
   6   3   5      390.64      388.54      5.23 o 
   7   3   5       77.62       77.39      2.17 o 
   8   3   5        3.18        2.93      1.08 o 
   9   3   5      290.78      263.94      5.51 o 
  10   3   5      124.74      124.45      5.31 o 
  11   3   5       25.13       30.16      2.58 o 
  12   3   5       26.59       27.53      3.14 o 
  13   3   5      458.08      477.49     10.84 o 
  14   3   5      129.25      136.96      6.08 o 
  15   3   5      171.86      190.02      7.57 o 
  16   3   5        0.98        1.66      3.20 o 
  17   3   5       41.46       42.14      5.31 o 
 -12   4   5        4.40        3.10      3.78 o 
 -11   4   5       73.95       78.92      6.98 o 
 -10   4   5        1.15       -0.18      2.57 o 
  -9   4   5      152.60      140.42      8.19 o 
  -8   4   5      184.46      181.97      7.26 o 
  -7   4   5      482.93      456.32     10.85 o 
  -6   4   5       19.59       15.68      2.75 o 
  -5   4   5      329.41      322.27      7.36 o 
  -4   4   5        5.01        5.83      1.51 o 
  -3   4   5      200.93      215.86      4.00 o 
  -2   4   5      252.57      237.28      4.52 o 
  -1   4   5     1794.07     1846.29     17.30 o 
   0   4   5       25.91       21.64      1.37 o 
   1   4   5     1196.80     1320.81     15.48 o 
   2   4   5       66.71       44.61      1.62 o 
   3   4   5      233.71      215.70      3.33 o 
   4   4   5     1453.43     1497.55     15.71 o 
   5   4   5       32.91       40.83      2.66 o 
   6   4   5        2.01        0.21      0.57 o 
   7   4   5      156.51      165.25      4.02 o 
   8   4   5      139.44      155.79      4.39 o 
   9   4   5      869.19      911.29     11.53 o 
  10   4   5       16.85        8.14      1.51 o 
  11   4   5       30.88       41.98      4.52 o 
  12   4   5        2.20        1.82      2.53 o 
  13   4   5      229.35      203.61     11.36 o 
  14   4   5       29.16       32.77      3.43 o 
  15   4   5        3.89        3.77      2.25 o 
  16   4   5        2.13        5.03      3.15 o 
  17   4   5        4.55        6.09      5.84 o 
 -12   5   5       30.38       31.15      5.44 o 
 -11   5   5        1.42        0.58      3.38 o 
 -10   5   5        5.01        1.06      2.90 o 
  -9   5   5        2.12        5.09      2.88 o 
  -8   5   5        4.32        4.88      2.49 o 
  -7   5   5       27.46       20.44      3.16 o 
  -6   5   5        5.93        4.91      2.13 o 
  -5   5   5       18.36       13.45      2.46 o 
  -4   5   5      583.38      556.37     10.05 o 
  -3   5   5       34.20       31.30      1.68 o 
  -2   5   5        9.01        8.00      0.99 o 
  -1   5   5       92.13       89.71      2.22 o 
   0   5   5      171.14      164.12      3.17 o 
   1   5   5       66.60       72.13      2.50 o 
   2   5   5        0.23        8.60      0.94 o 
   3   5   5       11.54       10.02      1.10 o 
   4   5   5        6.21        1.73      0.81 o 
   5   5   5       42.13       47.87      1.97 o 
   6   5   5        3.16        0.35      0.69 o 
   7   5   5        6.33        5.09      1.05 o 
   8   5   5      205.65      177.77      4.18 o 
   9   5   5       44.39       44.02      2.01 o 
  10   5   5      641.24      622.07      9.83 o 
  11   5   5       16.24       16.66      4.04 o 
  12   5   5       86.79       75.68      6.57 o 
  13   5   5        1.16       -0.28      3.15 o 
  14   5   5      525.07      552.07     40.07 o 
  15   5   5        0.83        5.36      5.06 o 
 -11   6   5       78.16       79.26     11.17 o 
 -10   6   5       21.87       20.63      4.36 o 
  -9   6   5       93.53       86.22      6.94 o 
  -8   6   5      126.33      109.69      6.55 o 
  -7   6   5        0.03       -0.79      2.12 o 
  -6   6   5        6.27        2.20      2.15 o 
  -5   6   5       25.84       19.68      2.99 o 
  -4   6   5       52.14       45.83      3.30 o 
  -3   6   5       47.54       48.73      2.32 o 
  -2   6   5       64.74       61.37      2.43 o 
  -1   6   5       35.19       30.71      1.53 o 
   0   6   5      479.00      536.02      8.73 o 
   1   6   5      391.81      352.04      4.65 o 
   2   6   5      495.59      469.21      6.20 o 
   3   6   5      431.30      396.42      6.37 o 
   4   6   5      322.67      343.32      7.70 o 
   5   6   5       79.19       64.57      3.39 o 
   6   6   5     1127.86     1140.62     13.95 o 
   7   6   5     1070.82     1169.77     14.42 o 
   8   6   5      408.36      400.73      6.47 o 
   9   6   5       65.61       41.88      2.84 o 
  10   6   5       24.23        7.71      2.46 o 
  11   6   5        7.83        5.90      3.32 o 
  12   6   5      508.18      516.40     24.07 o 
  13   6   5        0.04       -0.45      3.06 o 
 -11   7   5        0.27        6.94      4.46 o 
 -10   7   5        3.55        1.94      3.63 o 
  -9   7   5       54.79       45.84      5.69 o 
  -8   7   5        8.84        5.90      3.30 o 
  -7   7   5       58.02       65.48      5.41 o 
  -6   7   5       36.28       34.51      3.94 o 
  -5   7   5      310.36      323.77      9.05 o 
  -4   7   5        3.02        3.81      1.44 o 
  -3   7   5        3.28        4.10      1.20 o 
  -2   7   5       52.69       56.63      3.80 o 
  -1   7   5      907.76      878.73      9.22 o 
   0   7   5      250.44      265.38      4.25 o 
   1   7   5      172.05      152.22      3.42 o 
   2   7   5       85.61       95.64      3.33 o 
   3   7   5        0.03       -0.90      0.90 o 
   4   7   5      333.08      330.31      6.38 o 
   5   7   5      396.69      449.04      7.67 o 
   6   7   5       18.35       16.69      1.58 o 
   7   7   5      489.04      476.49      6.95 o 
   8   7   5      153.37      136.27      3.85 o 
   9   7   5      431.08      412.08      9.47 o 
  10   7   5       43.70       27.07      2.24 o 
  11   7   5      116.91      121.34      9.42 o 
  12   7   5        5.74        6.53      4.17 o 
  13   7   5      602.68      631.09     35.35 o 
  14   7   5        8.78        7.72      6.93 o 
 -10   8   5       27.19       27.30      5.52 o 
  -9   8   5       63.93       55.94      8.87 o 
  -8   8   5        8.29       11.52      3.77 o 
  -7   8   5       21.52       12.72      4.05 o 
  -6   8   5        5.87        3.94      2.71 o 
  -5   8   5       62.55       53.01      4.58 o 
  -4   8   5      742.30      802.04     12.58 o 
  -3   8   5      552.51      552.47      8.47 o 
  -2   8   5      289.59      303.24      5.72 o 
  -1   8   5       33.04       38.72      2.43 o 
   0   8   5      507.26      491.96      7.68 o 
   1   8   5       12.84       13.96      1.70 o 
   2   8   5      663.74      692.43      9.61 o 
   3   8   5       19.88       12.94      1.95 o 
   4   8   5      376.70      328.16      7.09 o 
   5   8   5      202.27      191.58      7.72 o 
   6   8   5     1775.20     1725.72     22.58 o 
   7   8   5       29.00       25.77      2.38 o 
   8   8   5      116.37       96.45      5.08 o 
   9   8   5      115.30      151.14      6.10 o 
  10   8   5       29.58       23.95      3.51 o 
  11   8   5      643.58      673.22     14.62 o 
  12   8   5      153.63      151.84      6.91 o 
  13   8   5       75.89       65.48      6.34 o 
  14   8   5      131.83      139.60     11.31 o 
 -10   9   5       17.88       14.42      9.00 o 
  -9   9   5        0.80        5.79      4.05 o 
  -8   9   5      197.96      220.52     10.90 o 
  -7   9   5       58.93       64.15      8.37 o 
  -6   9   5      178.53      198.70      9.31 o 
  -5   9   5        0.26        0.51      2.59 o 
  -4   9   5        1.65        4.21      1.81 o 
  -3   9   5       25.72       18.44      2.30 o 
  -2   9   5      601.33      622.63     11.31 o 
  -1   9   5      295.84      313.96      7.45 o 
   0   9   5       70.92       76.89      3.86 o 
   1   9   5       24.15       18.55      2.12 o 
   2   9   5      109.92      102.13      6.42 o 
   3   9   5      244.56      221.56      6.03 o 
   4   9   5       84.03       71.95      4.33 o 
   5   9   5      157.04      165.57      7.99 o 
   6   9   5     1273.37     1150.90     19.27 o 
   7   9   5       30.32       37.78      3.93 o 
   8   9   5     1654.79     1499.87     30.27 o 
   9   9   5       11.35        7.44      2.97 o 
  10   9   5      205.92      186.07      8.52 o 
  11   9   5       12.67       11.99      2.75 o 
  12   9   5      761.83      785.29     17.16 o 
  13   9   5        6.63       11.82      2.77 o 
  14   9   5      270.33      297.57     10.50 o 
  15   9   5       35.25       34.67      4.37 o 
  -9  10   5        0.02        5.63      5.67 o 
  -8  10   5        7.53        2.43      5.37 o 
  -7  10   5       20.89       13.60      7.30 o 
  -6  10   5        1.83        0.42      4.76 o 
  -5  10   5       66.86       76.88     11.70 o 
  -4  10   5       19.82       15.79      2.75 o 
  -3  10   5       55.44       63.14      3.98 o 
  -2  10   5        4.68        5.94      2.22 o 
  -1  10   5      195.87      185.87      6.01 o 
   0  10   5      101.24       90.22      4.40 o 
   1  10   5      215.36      236.78      7.21 o 
   2  10   5      401.77      366.33      7.51 o 
   3  10   5        0.65        3.90      1.79 o 
   4  10   5      518.56      475.60     12.79 o 
   5  10   5       97.30       89.66      6.70 o 
   6  10   5      104.95      115.99      6.32 o 
   7  10   5       74.11       62.61      6.06 o 
   8  10   5      490.95      496.07     13.23 o 
   9  10   5       19.68       28.71      4.13 o 
  10  10   5       51.80       55.15      4.84 o 
  11  10   5       53.60       58.30      5.74 o 
  12  10   5      328.59      365.30     11.28 o 
  13  10   5      331.34      351.36     11.14 o 
  14  10   5       12.04       11.72      3.29 o 
  15  10   5        3.17        3.01      3.39 o 
  16  10   5       75.27       69.34      6.51 o 
  -8  11   5        6.65        1.69     10.69 o 
  -7  11   5       34.51       27.33     12.31 o 
  -6  11   5        7.37       14.38      9.60 o 
  -5  11   5      133.41      115.80     18.03 o 
  -4  11   5        0.91        3.73      6.85 o 
  -3  11   5      107.25      114.74      5.79 o 
  -2  11   5      450.53      482.02     14.43 o 
  -1  11   5        1.14       -0.69      1.81 o 
   0  11   5       25.43       24.69      3.03 o 
   1  11   5       21.32       18.96      3.25 o 
   2  11   5      305.41      283.55      9.74 o 
   3  11   5      193.68      161.94      5.66 o 
   4  11   5       51.43       36.02     16.23 o 
   5  11   5      266.19      251.66     11.37 o 
   6  11   5       12.90       12.79      3.82 o 
   7  11   5      292.82      265.74     14.00 o 
   8  11   5      369.28      341.96     13.12 o 
   9  11   5      175.34      182.91      8.34 o 
  10  11   5       18.53       12.26      3.28 o 
  11  11   5      356.85      386.97     12.23 o 
  12  11   5      163.75      166.99      8.10 o 
  13  11   5       17.78       14.86      3.60 o 
  14  11   5        2.35        2.53      3.16 o 
  15  11   5       19.50       14.76      4.74 o 
  16  11   5        0.30        0.98      4.07 o 
  -7  12   5        0.71        5.91     10.28 o 
  -6  12   5       15.46       22.62     11.97 o 
  -5  12   5       15.85       20.37     11.22 o 
  -4  12   5       15.78       28.31     10.92 o 
  -3  12   5       91.12      112.10      9.49 o 
  -2  12   5       95.66       92.12      7.16 o 
  -1  12   5      102.99      106.02      6.63 o 
   0  12   5      173.56      157.62      6.21 o 
   1  12   5       96.80       95.96      8.84 o 
   2  12   5        8.88       11.88      3.18 o 
   3  12   5       25.76       18.08      3.24 o 
   4  12   5      199.68      196.72     12.99 o 
   5  12   5      210.46      217.10     19.90 o 
   6  12   5        0.18        1.84      4.24 o 
   7  12   5      483.90      527.84     17.75 o 
   8  12   5       18.49       25.23      4.70 o 
   9  12   5        5.97        4.96      4.84 o 
  10  12   5       42.85       42.64      6.02 o 
  11  12   5      296.13      306.27     35.78 o 
  12  12   5      177.85      175.12     10.01 o 
  13  12   5        9.66        4.33      4.08 o 
  14  12   5      121.16      124.71     21.50 o 
  15  12   5        4.17        4.88      4.11 o 
  16  12   5       19.05       16.71      6.02 o 
  -6  13   5        0.30       -0.04     10.80 o 
  -5  13   5        0.61        0.94      9.03 o 
  -4  13   5       33.87       31.25     12.01 o 
  -3  13   5       76.68       78.35      7.17 o 
  -2  13   5       18.76       18.27      3.71 o 
  -1  13   5        7.43        8.39      3.51 o 
   0  13   5       75.85       67.82      5.24 o 
   1  13   5      256.72      281.72     10.36 o 
   2  13   5        0.30        4.87      3.10 o 
   3  13   5        1.77        1.13      2.86 o 
   4  13   5       36.09       36.97      4.73 o 
   5  13   5       12.29       15.47      4.76 o 
   6  13   5      119.89      104.67      8.75 o 
   7  13   5      200.01      189.55     10.92 o 
   8  13   5      114.46      125.76      9.51 o 
   9  13   5       69.72       53.67     11.93 o 
  10  13   5      128.84      117.17      9.25 o 
  11  13   5       25.02       22.00     10.15 o 
  12  13   5       54.79       72.63     15.74 o 
  13  13   5        4.86        5.03      4.01 o 
  14  13   5       51.65       56.64     10.80 o 
  15  13   5        8.92       14.03      5.26 o 
  -3  14   5      304.61      369.38     16.41 o 
  -2  14   5        4.80        3.92      3.54 o 
  -1  14   5       13.75       17.80      4.51 o 
   0  14   5       29.98       30.29      4.68 o 
   1  14   5      208.44      230.13      9.81 o 
   2  14   5        4.38        2.87      3.45 o 
   3  14   5       51.22       55.79      5.99 o 
   4  14   5        1.33        3.97      3.45 o 
   5  14   5       13.17       14.83      4.96 o 
   6  14   5      162.87      157.84     21.42 o 
   7  14   5       12.39        7.33      4.40 o 
   8  14   5       28.06       33.53      6.48 o 
   9  14   5      128.72      134.87     13.61 o 
  10  14   5      125.21      135.68     28.78 o 
  11  14   5      179.73      165.42     11.32 o 
  12  14   5       15.72       14.46      4.99 o 
  13  14   5       58.62       53.58      7.69 o 
  14  14   5       31.06       17.90     12.46 o 
  -2  15   5        0.36       -0.90      5.23 o 
  -1  15   5        5.11        3.88      5.87 o 
   0  15   5       60.65       53.63      6.92 o 
   1  15   5        3.44        6.59      3.85 o 
   2  15   5        7.04        6.08      3.97 o 
   3  15   5       48.06       52.11     10.28 o 
   4  15   5       13.58       14.34      4.67 o 
   5  15   5       88.81       74.43      9.13 o 
   6  15   5       22.80       34.95      8.04 o 
   7  15   5      381.19      438.61     29.31 o 
   8  15   5        5.59        7.70      4.70 o 
   9  15   5       21.32       14.66      5.56 o 
  10  15   5       81.41       71.25      8.68 o 
  11  15   5      148.36      133.40     15.38 o 
  12  15   5        2.54        2.75      4.45 o 
  13  15   5       71.27       65.28      8.80 o 
  -1  16   5      105.09      113.61     12.05 o 
   0  16   5       32.19       33.47      8.70 o 
   1  16   5       11.75       14.48      7.08 o 
   2  16   5        3.51        2.18      5.20 o 
   3  16   5        6.84        5.80      5.37 o 
   4  16   5       43.79       37.01      6.23 o 
   5  16   5      329.45      360.56     17.43 o 
   6  16   5       32.38       43.07     11.97 o 
   7  16   5        3.42        9.93      5.79 o 
   8  16   5      192.39      230.13     20.93 o 
   9  16   5       67.46       61.73     11.37 o 
  10  16   5       62.16       60.75      9.00 o 
  11  16   5        0.71        8.72      5.40 o 
  12  16   5       38.54       32.73      7.43 o 
   2  17   5       36.83       43.15      8.31 o 
   3  17   5        5.52        9.46      6.37 o 
   4  17   5        4.66        3.28      5.94 o 
   5  17   5        9.04       12.59      6.76 o 
   6  17   5       41.93       34.48     12.42 o 
   7  17   5        2.68        6.59      8.88 o 
   8  17   5        0.45        6.91      6.18 o 
   9  17   5       27.72       28.11      7.92 o 
  10  17   5      119.59      122.73     25.54 o 
  -6 -13   6       34.50       41.31      9.76 o 
  -5 -13   6       57.35       65.39     13.99 o 
  -4 -13   6       56.95       57.66      8.08 o 
  -3 -13   6       25.44       14.07      7.15 o 
  -2 -13   6       29.32       31.70      6.34 o 
  -1 -13   6        1.77        3.75      4.50 o 
   0 -13   6       22.44       15.97      5.47 o 
   1 -13   6        0.64       -3.18      4.13 o 
   2 -13   6        1.89        1.90      3.69 o 
  -9 -12   6        0.04       -5.04      6.55 o 
  -8 -12   6       73.39       61.62     12.69 o 
  -7 -12   6        1.83        0.33      5.85 o 
  -6 -12   6        2.51       -1.03      4.29 o 
  -5 -12   6       10.78       15.07      9.71 o 
  -4 -12   6        4.30        6.83      4.92 o 
  -3 -12   6        5.92        3.00      4.54 o 
  -2 -12   6        0.23       -1.66      4.23 o 
  -1 -12   6        2.90        7.69      4.48 o 
   0 -12   6       33.39       29.44      4.25 o 
   1 -12   6       45.76       51.92      6.70 o 
   2 -12   6        0.02        1.76      3.38 o 
   3 -12   6        1.85        3.21      3.39 o 
   4 -12   6       63.22       64.40      7.96 o 
   5 -12   6        0.06       -0.80      5.67 o 
 -10 -11   6       10.43       11.27      5.97 o 
  -9 -11   6        3.55       -1.85      9.90 o 
  -8 -11   6        4.33        1.23      5.17 o 
  -7 -11   6      233.40      221.65     14.55 o 
  -6 -11   6       45.36       39.95      6.42 o 
  -5 -11   6       67.44       69.65      7.65 o 
  -4 -11   6        0.00        0.60      4.99 o 
  -3 -11   6       82.61       73.69      7.65 o 
  -2 -11   6       30.57       24.30      5.81 o 
  -1 -11   6       82.91       84.07      5.60 o 
   0 -11   6        6.38        3.60      2.89 o 
   1 -11   6       22.67       13.40      3.99 o 
   2 -11   6        2.89        1.93      2.97 o 
   3 -11   6       18.23       25.07      4.06 o 
   4 -11   6        3.45        5.12      3.22 o 
   5 -11   6        0.08       -4.06      4.06 o 
   6 -11   6        2.46        3.56      4.93 o 
   7 -11   6       24.36       15.62     12.42 o 
 -11 -10   6       27.88       22.39      6.42 o 
 -10 -10   6       22.86       21.20      6.32 o 
  -9 -10   6       63.32       31.97      6.98 o 
  -8 -10   6       47.41       32.25     15.43 o 
  -7 -10   6        1.26        5.18      4.68 o 
  -6 -10   6       25.15       18.10      4.64 o 
  -5 -10   6        1.41        2.98      3.68 o 
  -4 -10   6       25.37       31.94      6.29 o 
  -3 -10   6        7.51        7.60      3.73 o 
  -2 -10   6       42.78       41.79     10.67 o 
  -1 -10   6       98.84      107.82      8.62 o 
   0 -10   6      143.55      148.96      7.52 o 
   1 -10   6        6.79        2.96      2.66 o 
   2 -10   6       11.49       11.30      3.11 o 
   3 -10   6      141.48      140.28      5.98 o 
   4 -10   6        0.35       -0.18      2.40 o 
   5 -10   6      172.50      206.90      9.08 o 
   6 -10   6       80.26       85.70      6.82 o 
   7 -10   6       68.93       71.34      8.30 o 
   8 -10   6       17.46       14.18      8.07 o 
 -11  -9   6        6.53        6.79      5.27 o 
 -10  -9   6       11.49        8.13      8.43 o 
  -9  -9   6       13.95       18.71      5.85 o 
  -8  -9   6      204.24      181.38     12.30 o 
  -7  -9   6        1.64        1.27      3.97 o 
  -6  -9   6      289.67      307.13     11.99 o 
  -5  -9   6       11.40        8.56      3.70 o 
  -4  -9   6       10.77        5.88      3.58 o 
  -3  -9   6        0.20        2.00      2.69 o 
  -2  -9   6      365.83      394.16      9.78 o 
  -1  -9   6      171.62      167.62      6.78 o 
   0  -9   6        5.33        5.82      2.39 o 
   1  -9   6        0.24        0.00      2.19 o 
   2  -9   6       77.68       77.71      9.88 o 
   3  -9   6       19.88       16.18      2.50 o 
   4  -9   6       67.71       77.09      3.87 o 
   5  -9   6       10.03       14.66      3.54 o 
   6  -9   6      159.00      158.09      9.44 o 
   7  -9   6       30.43       30.30      4.88 o 
   8  -9   6        4.38       -2.66      5.51 o 
   9  -9   6       12.66       14.73      7.79 o 
 -12  -8   6        2.29        1.06      4.48 o 
 -11  -8   6       66.42       68.42      8.82 o 
 -10  -8   6      251.04      296.91     25.15 o 
  -9  -8   6        4.63        4.06      4.27 o 
  -8  -8   6      100.89      119.88     10.18 o 
  -7  -8   6       58.38       67.37      7.84 o 
  -6  -8   6        5.37        8.27      5.46 o 
  -5  -8   6      242.54      249.39     10.17 o 
  -4  -8   6       24.65       19.32      5.10 o 
  -3  -8   6      231.15      222.92      8.08 o 
  -2  -8   6       18.23       15.37      3.91 o 
  -1  -8   6      863.50      875.35     14.71 o 
   0  -8   6      219.35      242.03      7.44 o 
   1  -8   6       30.49       27.56      2.71 o 
   2  -8   6      193.94      189.21     10.70 o 
   3  -8   6       52.91       52.21      3.80 o 
   4  -8   6      241.53      256.16      6.18 o 
   5  -8   6      120.28      120.40      7.25 o 
   6  -8   6      127.57      127.08      9.16 o 
   7  -8   6       22.02       20.85      4.97 o 
   8  -8   6       21.95       27.42      5.31 o 
   9  -8   6       66.10       79.46      7.81 o 
  10  -8   6       28.52       25.87      6.63 o 
 -12  -7   6        5.51        1.77      4.76 o 
 -11  -7   6       17.35       10.05      4.99 o 
 -10  -7   6       20.19       10.16      4.75 o 
  -9  -7   6      133.40      116.29     19.82 o 
  -8  -7   6        0.76        1.00      3.86 o 
  -7  -7   6      265.79      265.48     12.82 o 
  -6  -7   6       10.95       15.19      4.23 o 
  -5  -7   6      248.40      258.47     14.52 o 
  -4  -7   6        0.83        2.13      2.20 o 
  -3  -7   6      842.24      846.47     17.91 o 
  -2  -7   6      180.65      172.88      4.92 o 
  -1  -7   6       37.10       38.99      2.85 o 
   0  -7   6        1.19        1.55      1.45 o 
   1  -7   6        6.24        6.26      1.76 o 
   2  -7   6      176.34      146.03      7.52 o 
   3  -7   6       16.23        8.92      2.12 o 
   4  -7   6       16.63       19.59      2.13 o 
   5  -7   6      338.84      352.26      9.34 o 
   6  -7   6        3.02        0.40      2.06 o 
   7  -7   6       17.49       13.35      3.53 o 
   8  -7   6       32.88       44.25      5.64 o 
   9  -7   6      287.46      302.63     12.24 o 
  10  -7   6       41.28       42.16      6.14 o 
  11  -7   6       63.44       67.30     11.37 o 
 -13  -6   6        2.22       -1.54      4.42 o 
 -12  -6   6        2.36        3.13      4.24 o 
 -11  -6   6       79.25       73.74      8.40 o 
 -10  -6   6        1.09        1.26      3.22 o 
  -9  -6   6      148.19      138.67      8.49 o 
  -8  -6   6      130.14      155.50     15.21 o 
  -7  -6   6        4.55        3.69      2.54 o 
  -6  -6   6      167.13      143.61     13.84 o 
  -5  -6   6        3.81        1.42      2.00 o 
  -4  -6   6      356.63      345.83     10.17 o 
  -3  -6   6       12.97        9.73      2.53 o 
  -2  -6   6       79.11       73.81      3.14 o 
  -1  -6   6       59.30       49.76      2.89 o 
   0  -6   6      158.43      159.68      4.58 o 
   1  -6   6      242.50      233.69      5.67 o 
   2  -6   6        0.26        1.54      1.50 o 
   3  -6   6      233.52      227.59      6.14 o 
   4  -6   6       51.38       48.20      2.49 o 
   5  -6   6      430.86      434.12      8.68 o 
   6  -6   6       11.34        7.82      2.51 o 
   7  -6   6      233.52      229.44      9.84 o 
   8  -6   6       12.25       13.78      3.32 o 
   9  -6   6        9.59        9.80      5.86 o 
  10  -6   6       11.67       10.97      4.04 o 
  11  -6   6       22.46       41.87     11.13 o 
  12  -6   6       50.93       52.23     10.58 o 
 -13  -5   6       11.75       10.12      4.15 o 
 -12  -5   6      130.34      141.23     10.03 o 
 -11  -5   6        2.71        4.09      3.09 o 
 -10  -5   6        2.23        3.82      2.80 o 
  -9  -5   6        1.17        2.99      2.91 o 
  -8  -5   6      323.31      365.63     19.53 o 
  -7  -5   6       31.01       23.72      3.97 o 
  -6  -5   6      290.04      285.78     10.07 o 
  -5  -5   6      136.14      138.39      7.25 o 
  -4  -5   6      337.12      339.41     14.59 o 
  -3  -5   6       38.04       38.22      2.87 o 
  -2  -5   6       34.89       35.69      2.28 o 
  -1  -5   6       21.90       18.01      1.93 o 
   0  -5   6        1.18       -0.33      1.06 o 
   1  -5   6       32.27       25.39      2.16 o 
   2  -5   6        0.17       -0.16      1.07 o 
   3  -5   6       81.42       82.70      5.29 o 
   4  -5   6      362.69      350.26      6.25 o 
   5  -5   6       65.01       66.92      3.90 o 
   6  -5   6       25.96       17.02      3.74 o 
   7  -5   6        2.52        4.13      2.38 o 
   8  -5   6      220.33      231.98      8.43 o 
   9  -5   6        1.84        3.41      2.68 o 
  10  -5   6       16.92       15.27      3.90 o 
  11  -5   6       47.51       53.88      6.17 o 
  12  -5   6       20.75       22.78      5.66 o 
  13  -5   6        2.02       -0.87      4.33 o 
 -13  -4   6        6.86        7.23      3.89 o 
 -12  -4   6       24.30       18.86      4.14 o 
 -11  -4   6       33.42       28.91      4.48 o 
 -10  -4   6       58.95       62.58      5.53 o 
  -9  -4   6       40.96       33.76      5.13 o 
  -8  -4   6       50.71       54.82      8.23 o 
  -7  -4   6      254.37      259.14     13.01 o 
  -6  -4   6        0.04        2.12      2.18 o 
  -5  -4   6      428.83      383.42     14.22 o 
  -4  -4   6       20.17       21.62      2.54 o 
  -3  -4   6      275.11      283.29      5.35 o 
  -2  -4   6       82.14       87.20      2.78 o 
  -1  -4   6      464.87      468.82      6.72 o 
   0  -4   6       99.73       88.37      2.65 o 
   1  -4   6       35.74       38.70      2.00 o 
   2  -4   6       26.80       25.05      1.58 o 
   3  -4   6      382.36      360.65      6.01 o 
   4  -4   6     1103.99     1159.41     13.27 o 
   5  -4   6        0.05        0.49      1.00 o 
   6  -4   6       58.84       55.17      4.61 o 
   7  -4   6       13.27       12.22      2.70 o 
   8  -4   6       13.40       15.36      2.99 o 
   9  -4   6       48.38       44.31      4.62 o 
  10  -4   6        9.70       10.17      3.04 o 
  11  -4   6       48.73       49.16      5.72 o 
  12  -4   6        4.73        7.71      4.06 o 
  13  -4   6        0.20        4.08      4.12 o 
  14  -4   6       15.78       18.56      5.82 o 
 -13  -3   6       60.74       68.61     10.16 o 
 -12  -3   6       11.48       11.55      3.80 o 
 -11  -3   6        1.37       -1.43      2.54 o 
 -10  -3   6        8.45        8.50      3.26 o 
  -9  -3   6      189.19      204.28      7.75 o 
  -8  -3   6      206.76      193.60      7.06 o 
  -7  -3   6      193.69      171.16      6.99 o 
  -6  -3   6        7.20        7.89      2.29 o 
  -5  -3   6      527.74      472.55     10.82 o 
  -4  -3   6       77.54       65.45      5.59 o 
  -3  -3   6      189.82      188.39      4.03 o 
  -2  -3   6        1.08        1.15      0.92 o 
  -1  -3   6       19.76       20.46      1.62 o 
   0  -3   6       16.00       13.03      1.32 o 
   1  -3   6      441.89      483.17      6.23 o 
   2  -3   6      117.03      142.22      3.36 o 
   3  -3   6        1.18        3.36      0.94 o 
   4  -3   6      280.89      287.69      6.98 o 
   5  -3   6      272.70      251.51      6.04 o 
   6  -3   6        0.80        3.63      1.96 o 
   7  -3   6      483.27      477.79     11.86 o 
   8  -3   6       20.42       18.43      2.94 o 
   9  -3   6      194.79      192.96      7.33 o 
  10  -3   6       24.10       23.45      3.51 o 
  11  -3   6       65.78       79.76      5.84 o 
  12  -3   6       13.63       10.86      4.06 o 
  13  -3   6        1.62        4.44      3.64 o 
  14  -3   6       19.59       20.10      5.30 o 
 -13  -2   6        1.97        0.99      3.40 o 
 -12  -2   6        5.03        2.42      3.13 o 
 -11  -2   6       10.88       11.74      3.53 o 
 -10  -2   6       23.28       24.09      3.93 o 
  -9  -2   6      312.03      325.69      9.37 o 
  -8  -2   6      398.42      398.16     10.00 o 
  -7  -2   6        3.79        2.42      1.77 o 
  -6  -2   6      594.99      550.36     11.13 o 
  -5  -2   6       69.24       67.91      3.51 o 
  -4  -2   6       66.18       67.76      3.72 o 
  -3  -2   6       76.84       77.38      2.35 o 
  -2  -2   6      247.89      245.02      3.99 o 
  -1  -2   6       38.02       44.04      2.65 o 
   0  -2   6      120.42      126.35      2.80 o 
   1  -2   6      159.27      200.52      3.47 o 
   2  -2   6      409.84      434.32      5.38 o 
   3  -2   6      226.61      222.18      3.73 o 
   4  -2   6      242.78      252.25      4.32 o 
   5  -2   6        0.35        1.18      1.16 o 
   6  -2   6      168.82      177.39      7.09 o 
   7  -2   6       27.49       33.62      3.93 o 
   8  -2   6      305.74      310.36      8.29 o 
   9  -2   6        6.28        7.31      2.29 o 
  10  -2   6      157.34      147.49      7.41 o 
  11  -2   6       70.17       71.02      7.10 o 
  12  -2   6        2.41        2.65      3.02 o 
  13  -2   6       57.56       52.37      7.01 o 
  14  -2   6      107.58      105.56     21.21 o 
  15  -2   6        2.07        3.45      4.39 o 
 -13  -1   6       63.97       49.67     10.13 o 
 -12  -1   6      188.01      195.99      9.45 o 
 -11  -1   6      171.50      166.54      8.52 o 
 -10  -1   6      189.82      181.61      8.30 o 
  -9  -1   6        0.36        2.62      2.06 o 
  -8  -1   6      135.29      120.62      5.74 o 
  -7  -1   6       18.01       15.38      2.35 o 
  -6  -1   6      842.93      777.43     12.84 o 
  -5  -1   6       96.23      119.80      3.99 o 
  -4  -1   6      386.76      423.77      7.27 o 
  -3  -1   6      113.91      124.18      2.68 o 
  -2  -1   6      399.74      487.87      6.05 o 
  -1  -1   6     1764.63     1882.36     16.56 o 
   0  -1   6      583.71      588.36      6.72 o 
   1  -1   6      625.61      665.20      7.37 o 
   2  -1   6      130.24      118.04      2.77 o 
   3  -1   6     1522.88     1663.74     14.29 o 
   4  -1   6      411.29      388.70      5.34 o 
   5  -1   6      298.53      276.47      4.95 o 
   6  -1   6     1284.29     1275.41     16.97 o 
   7  -1   6       98.52      111.40      4.33 o 
   8  -1   6        9.95        4.47      1.91 o 
   9  -1   6        1.22        2.48      1.81 o 
  10  -1   6      680.89      645.73     25.13 o 
  11  -1   6      153.33      168.58      8.16 o 
  12  -1   6       13.03       14.71      3.38 o 
  13  -1   6       80.46       73.44     10.19 o 
  14  -1   6       13.39        3.54      3.42 o 
  15  -1   6       40.39       45.54      8.87 o 
 -13   0   6       29.82       30.24      5.23 o 
 -12   0   6       74.18       74.95      8.60 o 
 -11   0   6       11.13        3.42      2.76 o 
 -10   0   6       22.83       22.65      3.57 o 
  -9   0   6      288.57      305.30      8.41 o 
  -8   0   6        3.04        1.05      1.79 o 
  -7   0   6      285.68      277.49      7.18 o 
  -6   0   6       66.71       60.88      3.58 o 
  -5   0   6        0.29        1.54      1.20 o 
  -4   0   6        0.36        0.13      1.00 o 
  -3   0   6       13.01        6.44      1.21 o 
  -2   0   6     5430.99     5627.93     42.33 o 
  -1   0   6      673.90      738.07      7.75 o 
   0   0   6      189.26      208.29      3.57 o 
   1   0   6      158.81      147.37      3.46 o 
   2   0   6      152.70      157.88      3.37 o 
   3   0   6     1962.77     2044.80     17.91 o 
   4   0   6      504.63      464.86      5.86 o 
   5   0   6      178.65      162.49      3.49 o 
   6   0   6        0.46        1.62      0.97 o 
   7   0   6     3327.84     3306.83     36.63 o 
   8   0   6      661.38      657.91     14.60 o 
   9   0   6      627.24      641.13     12.10 o 
  10   0   6       58.09       48.60      3.80 o 
  11   0   6      124.83      124.95      7.09 o 
  12   0   6      286.75      269.27     11.48 o 
  13   0   6       97.93      114.08     10.42 o 
  14   0   6        7.72        5.31      3.42 o 
  15   0   6        1.16        6.99      3.90 o 
  16   0   6       56.96       59.15      7.01 o 
 -13   1   6       32.20       25.12      5.10 o 
 -12   1   6      118.26      117.20     10.81 o 
 -11   1   6       42.81       29.34      4.76 o 
 -10   1   6        1.08        4.17      2.56 o 
  -9   1   6      119.84      122.38      6.04 o 
  -8   1   6       28.23       19.81      2.81 o 
  -7   1   6      259.66      238.48      6.74 o 
  -6   1   6       30.15       29.38      2.74 o 
  -5   1   6      143.28      141.13      4.32 o 
  -4   1   6       75.35       82.19      4.25 o 
  -3   1   6      472.93      515.56      7.07 o 
  -2   1   6     1759.17     1871.37     15.09 o 
  -1   1   6      929.71      843.98      8.19 o 
   0   1   6       13.36       15.95      1.28 o 
   1   1   6        0.51        1.72      0.92 o 
   2   1   6      767.69      899.85     10.78 o 
   3   1   6     1235.02     1207.61     13.56 o 
   4   1   6      189.38      203.94      3.20 o 
   5   1   6      888.88      918.17     10.51 o 
   6   1   6      185.71      210.67      4.04 o 
   7   1   6       19.62       25.10      1.66 o 
   8   1   6      584.77      597.23     11.74 o 
   9   1   6      181.61      184.30      5.65 o 
  10   1   6        1.37       -0.36      1.53 o 
  11   1   6       74.23       68.50      5.60 o 
  12   1   6      141.92      140.24      6.50 o 
  13   1   6       42.13       42.27      4.41 o 
  14   1   6        1.51        2.90      2.96 o 
  15   1   6       10.10        7.66      6.38 o 
  16   1   6        1.88        0.99      3.52 o 
 -13   2   6       14.01       12.57      3.82 o 
 -12   2   6       32.01       34.41      4.84 o 
 -11   2   6        0.81        2.71      2.71 o 
 -10   2   6      156.71      170.69      7.82 o 
  -9   2   6       24.03       28.29      4.03 o 
  -8   2   6       36.77       38.28      5.65 o 
  -7   2   6      276.60      271.42      7.96 o 
  -6   2   6      101.13      110.44      6.88 o 
  -5   2   6        4.66        1.71      1.50 o 
  -4   2   6      445.79      467.66      7.92 o 
  -3   2   6      520.93      548.76      6.68 o 
  -2   2   6        3.01        3.75      0.73 o 
  -1   2   6      232.20      231.59      3.29 o 
   0   2   6      270.05      299.59      5.25 o 
   1   2   6        0.34        1.43      0.77 o 
   2   2   6      982.81     1123.58     14.04 o 
   3   2   6       15.09        9.05      0.91 o 
   4   2   6      268.39      250.12      3.53 o 
   5   2   6     1892.21     2077.37     17.08 o 
   6   2   6     1203.55     1219.19     12.93 o 
   7   2   6      373.96      405.68      5.77 o 
   8   2   6      937.00      921.22     13.75 o 
   9   2   6       71.58       73.40      3.52 o 
  10   2   6      229.58      229.61      6.26 o 
  11   2   6      595.21      577.05     12.31 o 
  12   2   6      391.93      374.69      9.84 o 
  13   2   6        0.56        0.00      2.12 o 
  14   2   6        3.29        6.13      2.74 o 
  15   2   6      233.24      227.34     12.46 o 
  16   2   6        0.19        2.96      3.45 o 
 -12   3   6        9.18        6.16      3.51 o 
 -11   3   6        0.58       -1.23      2.58 o 
 -10   3   6      101.59      105.44      7.32 o 
  -9   3   6        0.46        2.57      2.54 o 
  -8   3   6       54.46       43.85      4.28 o 
  -7   3   6      203.88      219.15      7.36 o 
  -6   3   6        7.20        8.46      2.21 o 
  -5   3   6        3.27        3.60      1.59 o 
  -4   3   6       48.99       54.60      3.13 o 
  -3   3   6      599.78      631.08      7.66 o 
  -2   3   6      422.10      399.46      4.82 o 
  -1   3   6      314.90      301.73      4.11 o 
   0   3   6      126.93      112.76      3.91 o 
   1   3   6       79.80      101.57      2.67 o 
   2   3   6       73.38       76.90      1.87 o 
   3   3   6      184.87      201.58      3.85 o 
   4   3   6     1354.53     1354.27     13.79 o 
   5   3   6       54.32       69.13      1.85 o 
   6   3   6      334.60      274.12      4.00 o 
   7   3   6      162.19      170.84      5.78 o 
   8   3   6      334.26      388.75      6.12 o 
   9   3   6      591.50      589.22     12.11 o 
  10   3   6        0.25        1.29      1.46 o 
  11   3   6        0.01        1.93      1.66 o 
  12   3   6       10.61       14.30      2.53 o 
  13   3   6       61.07       62.99      4.25 o 
  14   3   6        2.32        0.81      2.39 o 
  15   3   6       25.56       25.40      3.96 o 
  16   3   6      118.59      122.77     20.91 o 
  17   3   6        4.79        4.54      4.50 o 
 -12   4   6       19.96       23.54      5.95 o 
 -11   4   6       61.15       71.61      6.89 o 
 -10   4   6        3.06        4.09      3.47 o 
  -9   4   6       16.84       14.52      3.55 o 
  -8   4   6       94.02       78.77      5.49 o 
  -7   4   6      226.84      228.42      7.75 o 
  -6   4   6        3.72        1.22      1.86 o 
  -5   4   6       28.68       32.22      3.86 o 
  -4   4   6        3.51        5.90      1.63 o 
  -3   4   6      133.50      138.13      3.61 o 
  -2   4   6        0.19        0.67      0.76 o 
  -1   4   6       86.95       78.79      2.12 o 
   0   4   6        4.51        6.77      0.92 o 
   1   4   6     5176.41     5482.45     49.48 o 
   2   4   6      307.03      324.27      4.78 o 
   3   4   6      245.89      260.57      4.56 o 
   4   4   6      199.16      238.16      3.83 o 
   5   4   6     2593.78     2785.47     26.15 o 
   6   4   6      720.21      728.88      9.21 o 
   7   4   6      836.88      807.03      9.10 o 
   8   4   6      121.16      114.63      2.80 o 
   9   4   6      877.21      876.24     14.66 o 
  10   4   6      225.86      192.77      6.81 o 
  11   4   6      820.78      766.81     13.55 o 
  12   4   6        0.78        1.25      1.64 o 
  13   4   6       53.29       49.63      6.63 o 
  14   4   6       41.54       39.26     15.00 o 
  15   4   6        0.38        0.95      2.72 o 
  16   4   6        6.55        7.95      4.42 o 
  17   4   6        3.59        0.98      3.65 o 
 -12   5   6        8.69       10.58      5.27 o 
 -11   5   6       42.21       22.47      4.81 o 
 -10   5   6       39.51       40.94      5.45 o 
  -9   5   6       83.77       70.48      8.31 o 
  -8   5   6       89.24       83.98      7.63 o 
  -7   5   6        2.07        3.84      2.33 o 
  -6   5   6       64.37       72.09      5.73 o 
  -5   5   6       19.08       12.74      2.46 o 
  -4   5   6       40.71       38.40      3.06 o 
  -3   5   6      422.92      392.28      5.95 o 
  -2   5   6       76.50       77.32      2.45 o 
  -1   5   6       22.91       20.59      1.27 o 
   0   5   6      238.99      265.49      4.10 o 
   1   5   6      927.60      913.10      9.29 o 
   2   5   6      204.69      212.62      3.48 o 
   3   5   6     1657.76     1603.33     15.19 o 
   4   5   6      119.19      143.82      3.41 o 
   5   5   6      334.87      314.24      6.40 o 
   6   5   6      858.80      862.65     10.57 o 
   7   5   6      543.43      603.87      8.87 o 
   8   5   6      152.13      152.17      3.43 o 
   9   5   6       18.81       35.49      2.16 o 
  10   5   6       30.40       17.84      1.94 o 
  11   5   6       17.06       20.83      7.32 o 
  12   5   6      168.47      170.49     20.59 o 
  13   5   6       32.66       30.78      6.56 o 
  14   5   6        0.27        1.60      4.74 o 
  15   5   6      194.74      207.58     20.63 o 
  16   5   6       31.13       32.20      5.89 o 
 -11   6   6        1.34        0.24      3.82 o 
 -10   6   6        0.42        3.93      3.41 o 
  -9   6   6       21.87       18.07      4.20 o 
  -8   6   6      153.85      146.17      8.25 o 
  -7   6   6        0.02        1.16      2.36 o 
  -6   6   6       30.41       28.77      5.36 o 
  -5   6   6       41.12       42.00      6.07 o 
  -4   6   6      855.99      879.08     11.95 o 
  -3   6   6       41.08       37.38      2.04 o 
  -2   6   6       98.31       99.92      3.05 o 
  -1   6   6        3.95        4.54      0.95 o 
   0   6   6     5012.82     5367.15     43.32 o 
   1   6   6       27.74       25.96      1.48 o 
   2   6   6      233.47      238.45      3.94 o 
   3   6   6       44.41       50.03      2.00 o 
   4   6   6     1630.33     1674.91     16.96 o 
   5   6   6        3.26        2.74      1.00 o 
   6   6   6      680.96      685.99      9.09 o 
   7   6   6      131.29      130.02      4.08 o 
   8   6   6      729.49      674.45     10.76 o 
   9   6   6       16.61       10.43      2.36 o 
  10   6   6      863.62      751.78     13.30 o 
  11   6   6        0.68       -0.03      2.90 o 
  12   6   6       23.97        7.49      3.56 o 
  13   6   6      163.25      183.03     11.61 o 
  14   6   6       12.63        9.89      4.57 o 
  15   6   6        0.06        1.73      5.91 o 
 -11   7   6        0.24        0.83      6.51 o 
 -10   7   6       11.52        5.05      4.06 o 
  -9   7   6       66.41       73.64     14.20 o 
  -8   7   6        3.93        9.45      3.63 o 
  -7   7   6       53.26       58.03      5.18 o 
  -6   7   6       90.03       95.54      5.92 o 
  -5   7   6      183.52      175.05      7.02 o 
  -4   7   6      285.63      290.61      8.29 o 
  -3   7   6      124.24      131.63      4.47 o 
  -2   7   6      396.15      421.21      6.98 o 
  -1   7   6      188.00      202.84      4.05 o 
   0   7   6      969.49      976.82     10.61 o 
   1   7   6        2.28        1.18      0.89 o 
   2   7   6      308.27      290.88      5.18 o 
   3   7   6        8.77        7.02      1.22 o 
   4   7   6      296.79      299.31      5.68 o 
   5   7   6      917.40      856.97     11.19 o 
   6   7   6     1623.01     1627.51     19.59 o 
   7   7   6      880.88      874.13     11.96 o 
   8   7   6       15.07       15.26      1.82 o 
   9   7   6      340.82      274.13      7.10 o 
  10   7   6      126.75      132.16      4.87 o 
  11   7   6      103.72      122.44      5.11 o 
  12   7   6        1.37        3.07      1.58 o 
  13   7   6        8.44        5.84      4.45 o 
  14   7   6      421.92      445.59     19.08 o 
 -10   8   6        2.52       11.26      8.53 o 
  -9   8   6        8.70        4.35      3.86 o 
  -8   8   6        9.40        3.21      3.53 o 
  -7   8   6        5.23       10.05      3.66 o 
  -6   8   6        4.17        3.14      2.73 o 
  -5   8   6      184.08      190.94      7.76 o 
  -4   8   6      178.10      174.65      5.11 o 
  -3   8   6      140.69      139.28      4.26 o 
  -2   8   6      150.30      149.26      4.48 o 
  -1   8   6      982.91     1031.07     17.57 o 
   0   8   6       52.47       47.07      3.74 o 
   1   8   6       63.94       56.62      2.78 o 
   2   8   6       40.31       52.47      2.78 o 
   3   8   6      965.75      935.18     11.79 o 
   4   8   6       30.75       31.26      2.60 o 
   5   8   6       40.97       47.14      3.22 o 
   6   8   6     1466.25     1375.48     19.12 o 
   7   8   6       65.33       63.32      4.63 o 
   8   8   6        0.73        2.28      1.71 o 
   9   8   6      367.23      333.88      8.03 o 
  10   8   6      225.76      235.66      7.82 o 
  11   8   6       27.56       22.94      2.91 o 
  12   8   6        0.97        1.91      1.94 o 
  13   8   6       50.78       56.54      6.93 o 
  14   8   6        1.28        2.93      4.96 o 
  15   8   6      530.17      565.77     30.68 o 
  -9   9   6        0.01       -1.58      3.83 o 
  -8   9   6       90.64      114.45      8.49 o 
  -7   9   6        7.16        9.06      3.69 o 
  -6   9   6       13.27       18.36      4.20 o 
  -5   9   6       43.30       42.06      4.94 o 
  -4   9   6       58.50       56.21      6.64 o 
  -3   9   6      205.09      208.78      9.49 o 
  -2   9   6      351.93      365.26     11.42 o 
  -1   9   6      557.48      559.49     16.99 o 
   0   9   6       81.26       81.44      5.28 o 
   1   9   6        3.97        1.45      1.34 o 
   2   9   6      178.23      152.62      4.60 o 
   3   9   6       35.92       41.94      2.70 o 
   4   9   6      250.16      249.57      6.55 o 
   5   9   6      461.18      449.17      9.14 o 
   6   9   6     1945.87     1912.24     28.00 o 
   7   9   6        8.08        7.47      2.46 o 
   8   9   6       10.36        4.21      2.23 o 
   9   9   6      241.74      240.20      8.47 o 
  10   9   6      172.41      183.66      7.51 o 
  11   9   6       36.18       40.01      4.07 o 
  12   9   6        7.03        1.06      2.44 o 
  13   9   6      292.64      336.95     10.22 o 
  14   9   6        1.54        2.68      3.43 o 
  15   9   6       25.55       31.16      3.74 o 
  -8  10   6        5.16       12.08      5.66 o 
  -7  10   6       11.73        9.61      6.41 o 
  -6  10   6       14.97        8.51      8.55 o 
  -5  10   6       15.59        0.49      7.04 o 
  -4  10   6        5.43       -0.26      4.12 o 
  -3  10   6        0.59        3.09      1.95 o 
  -2  10   6      258.50      264.44      7.87 o 
  -1  10   6       73.42       68.06      4.77 o 
   0  10   6      319.74      309.57      7.70 o 
   1  10   6       13.07        6.66      2.01 o 
   2  10   6      594.45      567.73     10.19 o 
   3  10   6       21.19       15.69      2.08 o 
   4  10   6      974.19      903.37     16.56 o 
   5  10   6       11.33       14.41      3.07 o 
   6  10   6       50.12       59.76      4.92 o 
   7  10   6        0.07        0.37      2.09 o 
   8  10   6      207.60      224.09      8.52 o 
   9  10   6        3.25        7.04      2.62 o 
  10  10   6       25.00       16.58      3.21 o 
  11  10   6      156.60      166.96      7.59 o 
  12  10   6       24.97       30.67      3.92 o 
  13  10   6       20.00       26.11      3.94 o 
  14  10   6       83.01       75.34      7.06 o 
  15  10   6       27.40       26.57      5.10 o 
  16  10   6      219.04      216.72     10.69 o 
  -8  11   6        7.33        5.27     11.29 o 
  -7  11   6        0.22       -0.26      9.37 o 
  -6  11   6       63.64       50.11     13.89 o 
  -5  11   6        9.64       12.61      8.70 o 
  -4  11   6       21.84       15.28      9.22 o 
  -3  11   6       11.67        8.83      2.50 o 
  -2  11   6      167.00      159.12      6.49 o 
  -1  11   6       10.83       11.87      2.73 o 
   0  11   6       45.23       38.63      3.42 o 
   1  11   6        0.09        1.73      1.96 o 
   2  11   6      160.62      151.82      6.11 o 
   3  11   6      373.95      421.50      9.10 o 
   4  11   6       11.96        8.39      2.78 o 
   5  11   6      924.84      874.24     38.76 o 
   6  11   6       16.59       14.23      9.35 o 
   7  11   6       27.13       23.20      3.71 o 
   8  11   6       52.47       40.37      4.62 o 
   9  11   6      196.51      193.06     14.38 o 
  10  11   6        8.56        9.67      4.62 o 
  11  11   6       22.34       15.76      4.52 o 
  12  11   6      290.50      313.59     11.07 o 
  13  11   6       46.33       45.69      5.08 o 
  14  11   6       57.26       55.15      7.81 o 
  15  11   6       19.37       13.57      3.89 o 
  16  11   6        5.11        2.41      4.25 o 
  -7  12   6       15.47       17.73     12.72 o 
  -6  12   6        3.62        0.79      9.30 o 
  -5  12   6        7.43        3.35      9.19 o 
  -4  12   6       13.96       14.15      9.11 o 
  -3  12   6      190.33      225.63     32.38 o 
  -2  12   6       10.35        3.84      2.61 o 
  -1  12   6      163.02      175.52      8.00 o 
   0  12   6        0.63        2.85      2.16 o 
   1  12   6      183.42      187.31      7.08 o 
   2  12   6       12.12        4.52      2.77 o 
   3  12   6      581.68      595.12     12.99 o 
   4  12   6        0.45        1.33      2.56 o 
   5  12   6      164.55      163.14      9.95 o 
   6  12   6       10.25       14.32      5.46 o 
   7  12   6       12.59       15.80      7.10 o 
   8  12   6       30.66       36.65      5.63 o 
   9  12   6       37.14       39.27     11.12 o 
  10  12   6       77.70       67.72      6.10 o 
  11  12   6       15.86        8.94      3.41 o 
  12  12   6       35.06       28.12      5.23 o 
  13  12   6      304.87      301.33     11.47 o 
  14  12   6        7.68        2.68      3.48 o 
  15  12   6      120.76      120.48      7.90 o 
  16  12   6       12.52        9.56      4.93 o 
  -5  13   6        3.90        1.05      9.15 o 
  -4  13   6        1.94        5.65      8.96 o 
  -3  13   6      113.10      104.83      7.92 o 
  -2  13   6        3.72        0.36      2.96 o 
  -1  13   6       93.82       88.35      5.93 o 
   0  13   6        1.34        3.66      3.17 o 
   1  13   6       16.93       17.02      3.81 o 
   2  13   6      345.92      377.69     13.50 o 
   3  13   6        9.57        3.23      2.97 o 
   4  13   6      141.24      150.23      6.97 o 
   5  13   6       45.82       48.75      6.71 o 
   6  13   6        4.02        8.22      4.04 o 
   7  13   6        7.11        5.91      3.88 o 
   8  13   6      121.13      128.83     10.01 o 
   9  13   6       28.91       23.73      5.22 o 
  10  13   6        0.01        0.87      3.18 o 
  11  13   6       72.10       80.72      8.14 o 
  12  13   6        4.09        3.86      3.88 o 
  13  13   6      163.48      168.64     11.91 o 
  14  13   6        0.06        0.21      3.83 o 
  15  13   6        2.03       -0.29      4.14 o 
  -4  14   6       33.59       47.17     14.42 o 
  -3  14   6        0.03       -1.62      9.15 o 
  -2  14   6        1.98        2.25      3.54 o 
  -1  14   6        8.21        7.99      7.02 o 
   0  14   6       65.84       66.18      6.93 o 
   1  14   6       19.60       12.76      3.80 o 
   2  14   6      177.06      157.79      9.71 o 
   3  14   6        5.66       11.55      4.00 o 
   4  14   6      284.32      297.37     11.32 o 
   5  14   6       11.99       17.46      7.72 o 
   6  14   6       50.27       54.82      9.34 o 
   7  14   6       49.49       42.37      6.78 o 
   8  14   6       39.07       40.40      6.66 o 
   9  14   6       13.80        4.27      4.23 o 
  10  14   6       52.93       34.90     13.14 o 
  11  14   6        0.83        2.80      3.81 o 
  12  14   6      153.13      174.68     11.68 o 
  13  14   6       18.18       19.62      5.64 o 
  14  14   6       21.96       16.13      5.28 o 
  15  14   6       43.61       32.73      6.84 o 
  -2  15   6        0.45       -0.64      5.20 o 
  -1  15   6       13.94       23.42      7.38 o 
   0  15   6       10.50       16.38      6.93 o 
   1  15   6       46.88       46.35      7.36 o 
   2  15   6        4.17        7.56      3.97 o 
   3  15   6       16.41       13.40      4.50 o 
   4  15   6      183.64      176.31      9.69 o 
   5  15   6        7.85       10.46      5.76 o 
   6  15   6       57.97       66.69      8.59 o 
   7  15   6       80.35       91.79      9.41 o 
   8  15   6       28.79       42.12      7.31 o 
   9  15   6       27.71       16.00      5.42 o 
  10  15   6       21.85       21.19      6.10 o 
  11  15   6        4.16        2.69      4.48 o 
  12  15   6       93.89       97.43      9.76 o 
  13  15   6        0.03        0.83      4.65 o 
  14  15   6       24.79       11.85      5.55 o 
  -1  16   6       30.27       25.30      7.64 o 
   0  16   6        4.14        5.31      6.70 o 
   1  16   6       46.72       35.69      9.15 o 
   2  16   6        0.92        3.48      5.08 o 
   3  16   6      191.37      182.08     12.93 o 
   4  16   6      138.46      153.12     11.66 o 
   5  16   6      125.91      160.46     12.41 o 
   6  16   6      205.85      170.57     19.24 o 
   7  16   6       32.72       39.39      7.86 o 
   8  16   6      124.76       93.08     10.32 o 
   9  16   6        0.97        2.04      9.22 o 
  10  16   6        2.89       -0.46      4.95 o 
  11  16   6       95.84       95.92     10.44 o 
  12  16   6        0.53        5.71      5.12 o 
   2  17   6      156.93      160.56     16.41 o 
   3  17   6        4.93        8.23      6.03 o 
   4  17   6        7.12       10.33      6.39 o 
   5  17   6       30.47       42.45      8.52 o 
   6  17   6       89.20       91.21     16.26 o 
   7  17   6        1.54       -0.38      9.00 o 
   8  17   6        0.02       -2.28      5.38 o 
   9  17   6        2.57        3.74      5.74 o 
  10  17   6        3.79       -3.27      4.90 o 
  11  17   6        8.08        7.01      6.16 o 
  -4 -13   7       32.58       18.91     12.18 o 
  -3 -13   7        5.60        4.62      5.33 o 
  -2 -13   7       73.89       72.45      8.74 o 
  -1 -13   7      127.80      120.20     16.73 o 
   0 -13   7        0.77        0.82      4.70 o 
  -7 -12   7        0.29       -2.79      5.68 o 
  -6 -12   7        6.01       10.20      9.71 o 
  -5 -12   7       18.60       30.50      8.52 o 
  -4 -12   7       17.14       19.02      5.97 o 
  -3 -12   7       28.02       21.69      5.99 o 
  -2 -12   7        7.47        5.00      4.58 o 
  -1 -12   7       89.10       86.22      8.72 o 
   0 -12   7       18.71       14.21      5.12 o 
   1 -12   7       25.03       25.28      4.86 o 
   2 -12   7       30.51       21.36      4.32 o 
   3 -12   7       14.83        8.25      3.94 o 
   4 -12   7       13.41       13.44      6.37 o 
  -9 -11   7       13.56        3.76      6.81 o 
  -8 -11   7        1.50        6.61      5.56 o 
  -7 -11   7       12.87       10.01      5.69 o 
  -6 -11   7        0.05       -0.32      5.70 o 
  -5 -11   7        3.23       -4.48      5.04 o 
  -4 -11   7       85.68       84.57     10.83 o 
  -3 -11   7      122.15      123.31      9.52 o 
  -2 -11   7      115.55      117.26     19.21 o 
  -1 -11   7        0.16       -3.47      3.47 o 
   0 -11   7       43.77       39.70      4.54 o 
   1 -11   7        0.14        3.39      3.00 o 
   2 -11   7       28.48       28.13      4.52 o 
   3 -11   7        0.03        5.00      2.88 o 
   4 -11   7       15.45       19.03      3.92 o 
   5 -11   7       15.18        8.22      5.05 o 
   6 -11   7        7.35        6.40      5.29 o 
 -10 -10   7        7.26       10.58      7.45 o 
  -9 -10   7        0.04       -0.23      5.03 o 
  -8 -10   7       11.33       13.36      5.65 o 
  -7 -10   7       16.52        4.30      5.19 o 
  -6 -10   7       20.09       10.11      5.58 o 
  -5 -10   7        1.06       -2.48      3.44 o 
  -4 -10   7       79.96       75.68      9.93 o 
  -3 -10   7        1.06        1.24      3.63 o 
  -2 -10   7       50.93       45.70      6.23 o 
  -1 -10   7      149.82      155.92      7.04 o 
   0 -10   7        1.38        2.75      2.68 o 
   1 -10   7      102.79      114.66     14.66 o 
   2 -10   7       41.82       51.54      6.18 o 
   3 -10   7       78.97       78.00      8.29 o 
   4 -10   7        0.26        2.18      2.60 o 
   5 -10   7       90.00      100.99     11.24 o 
   6 -10   7        0.42        4.82      6.54 o 
   7 -10   7        3.83        5.00      5.18 o 
 -11  -9   7       34.19       32.64      9.75 o 
 -10  -9   7       31.77       31.29      7.33 o 
  -9  -9   7       71.25       49.37      8.17 o 
  -8  -9   7        5.43        4.35      5.87 o 
  -7  -9   7        6.04        5.47      4.68 o 
  -6  -9   7        0.08        5.41      4.49 o 
  -5  -9   7       86.37       85.36      7.71 o 
  -4  -9   7       24.37       27.36      5.70 o 
  -3  -9   7      371.62      383.34     15.78 o 
  -2  -9   7        3.24        1.13      2.05 o 
  -1  -9   7       57.02       72.14      5.11 o 
   0  -9   7        0.14        1.57      2.32 o 
   1  -9   7      111.93      113.40      6.31 o 
   2  -9   7       76.43       73.65      5.61 o 
   3  -9   7        3.83        2.77      2.32 o 
   4  -9   7        0.51        1.24      2.31 o 
   5  -9   7       70.71       75.31      6.04 o 
   6  -9   7        0.88        2.06      3.33 o 
   7  -9   7       56.52       51.49      5.89 o 
   8  -9   7        0.35        0.49      6.47 o 
   9  -9   7        4.22       -0.34      6.41 o 
 -11  -8   7       34.27       29.36      6.86 o 
 -10  -8   7        1.92        6.62      4.88 o 
  -9  -8   7       43.30       38.93     10.52 o 
  -8  -8   7       11.59       11.38      5.03 o 
  -7  -8   7       10.39       12.83      4.92 o 
  -6  -8   7       25.19       28.20      5.95 o 
  -5  -8   7        7.31        2.60      3.20 o 
  -4  -8   7       22.58       12.37      4.77 o 
  -3  -8   7      119.71      123.01      6.84 o 
  -2  -8   7      404.65      408.14     18.95 o 
  -1  -8   7       21.50       19.05      2.80 o 
   0  -8   7       63.05       69.10      4.43 o 
   1  -8   7        2.93        0.12      1.74 o 
   2  -8   7      223.06      232.42      7.28 o 
   3  -8   7       26.36       20.38      2.98 o 
   4  -8   7       36.73       41.80      4.53 o 
   5  -8   7        1.36        4.11      2.83 o 
   6  -8   7       43.65       29.25      4.42 o 
   7  -8   7       22.12       12.09      4.63 o 
   8  -8   7       10.36       19.14     12.50 o 
   9  -8   7       14.01        8.05      6.78 o 
  10  -8   7        0.37       -1.30      5.30 o 
 -12  -7   7      101.74      101.98     12.78 o 
 -11  -7   7      149.89      140.18     11.49 o 
 -10  -7   7       81.24      111.65     10.37 o 
  -9  -7   7      112.31      119.00     16.23 o 
  -8  -7   7        0.15        3.04      5.48 o 
  -7  -7   7        0.07        0.78      3.37 o 
  -6  -7   7      101.26      106.51      7.53 o 
  -5  -7   7       32.71       31.37      4.83 o 
  -4  -7   7      259.95      280.42      9.28 o 
  -3  -7   7       10.14        6.64      2.56 o 
  -2  -7   7        2.90        4.89      1.75 o 
  -1  -7   7       21.45       18.78      2.61 o 
   0  -7   7        4.07        3.56      1.64 o 
   1  -7   7       10.31        7.08      2.07 o 
   2  -7   7       19.36       15.16      2.88 o 
   3  -7   7       12.34       11.15      2.24 o 
   4  -7   7       24.35       21.34      2.38 o 
   5  -7   7      126.38      128.49      6.03 o 
   6  -7   7      149.39      151.88      9.23 o 
   7  -7   7        0.57        0.51      3.62 o 
   8  -7   7       46.61       44.06      5.67 o 
   9  -7   7        8.36        9.05      4.29 o 
  10  -7   7      116.55      148.21      9.84 o 
  11  -7   7       12.75       18.33      5.87 o 
 -12  -6   7        0.10       -2.35      4.20 o 
 -11  -6   7       10.55        0.54      4.10 o 
 -10  -6   7        0.95        0.62      3.38 o 
  -9  -6   7       34.70       36.39      5.48 o 
  -8  -6   7       98.34      114.52      8.10 o 
  -7  -6   7       42.94       32.96      4.99 o 
  -6  -6   7        3.66        1.12      3.88 o 
  -5  -6   7      136.36      117.70      7.46 o 
  -4  -6   7       25.42       17.61      3.09 o 
  -3  -6   7      302.67      306.98      9.46 o 
  -2  -6   7       54.10       55.30      3.02 o 
  -1  -6   7      506.57      520.03      8.30 o 
   0  -6   7       31.02       30.71      2.57 o 
   1  -6   7      684.19      707.04     13.24 o 
   2  -6   7        7.76        6.45      1.93 o 
   3  -6   7      192.75      166.89      5.51 o 
   4  -6   7       86.16       90.79      4.31 o 
   5  -6   7      138.33      137.07      4.36 o 
   6  -6   7        6.22        6.38      2.58 o 
   7  -6   7      137.39      156.79      8.33 o 
   8  -6   7       98.96      105.96      7.85 o 
   9  -6   7       10.70       17.19      4.40 o 
  10  -6   7       26.22       23.31      5.03 o 
  11  -6   7        0.90        2.75      4.14 o 
  12  -6   7        3.65        3.78      4.85 o 
 -12  -5   7       77.08       85.05      8.25 o 
 -11  -5   7       60.17       49.87      8.63 o 
 -10  -5   7      106.98       88.39      7.73 o 
  -9  -5   7       88.13       84.51      7.85 o 
  -8  -5   7        2.06        1.10      3.11 o 
  -7  -5   7      144.07      167.33      8.89 o 
  -6  -5   7       24.43       28.26      4.55 o 
  -5  -5   7      451.29      487.29     13.87 o 
  -4  -5   7      480.47      471.73     13.34 o 
  -3  -5   7      120.22      114.60      5.71 o 
  -2  -5   7       39.04       42.74      2.58 o 
  -1  -5   7      216.79      209.61      4.88 o 
   0  -5   7       16.62       24.48      2.21 o 
   1  -5   7       83.37       79.98      3.70 o 
   2  -5   7      248.53      251.29      6.40 o 
   3  -5   7        0.12        0.21      1.29 o 
   4  -5   7      757.21      728.60     10.59 o 
   5  -5   7        5.43        5.24      1.47 o 
   6  -5   7       96.92       87.14      4.97 o 
   7  -5   7       31.04       36.34      4.60 o 
   8  -5   7       83.79       84.69      5.90 o 
   9  -5   7      218.59      220.80      9.10 o 
  10  -5   7       41.65       38.34      7.50 o 
  11  -5   7      192.14      215.38     11.93 o 
  12  -5   7        1.60       -0.57      3.98 o 
  13  -5   7       15.48       13.24      5.54 o 
 -13  -4   7        2.61        6.42      5.22 o 
 -12  -4   7       36.76       24.75      4.74 o 
 -11  -4   7        1.96        1.05      3.12 o 
 -10  -4   7        4.09        5.19      3.17 o 
  -9  -4   7      205.60      208.98      8.95 o 
  -8  -4   7       37.63       40.31      5.32 o 
  -7  -4   7       41.63       39.49      4.97 o 
  -6  -4   7       45.51       36.44      4.64 o 
  -5  -4   7        4.43        0.41      2.29 o 
  -4  -4   7      435.93      439.88     12.44 o 
  -3  -4   7        0.52        0.50      1.28 o 
  -2  -4   7       85.25       85.23      2.89 o 
  -1  -4   7        0.34       -0.64      1.01 o 
   0  -4   7     1028.73     1025.94     12.05 o 
   1  -4   7       11.03        9.01      1.63 o 
   2  -4   7       39.78       34.81      1.99 o 
   3  -4   7      115.73      124.30      3.43 o 
   4  -4   7        2.74        2.94      1.23 o 
   5  -4   7       84.63       74.67      2.86 o 
   6  -4   7       61.27       52.50      3.86 o 
   7  -4   7        0.09        0.02      2.10 o 
   8  -4   7      152.85      149.21      6.90 o 
   9  -4   7        0.00        0.65      2.41 o 
  10  -4   7        1.33        3.31      2.92 o 
  11  -4   7       65.88       67.64      6.74 o 
  12  -4   7      244.57      260.19     11.53 o 
  13  -4   7       57.40       67.42      8.28 o 
  14  -4   7      134.27      148.47     16.34 o 
 -13  -3   7       71.56       56.88      7.45 o 
 -12  -3   7       26.98       23.68      6.29 o 
 -11  -3   7       63.04       67.15      8.44 o 
 -10  -3   7      244.00      242.23      9.90 o 
  -9  -3   7       32.06       39.28      4.55 o 
  -8  -3   7      452.12      457.86     12.39 o 
  -7  -3   7        1.16       -1.68      1.85 o 
  -6  -3   7        0.78       -1.77      2.05 o 
  -5  -3   7      423.09      392.45     13.28 o 
  -4  -3   7      434.49      466.21     12.60 o 
  -3  -3   7       79.97       82.46      5.40 o 
  -2  -3   7      314.61      305.12      5.36 o 
  -1  -3   7       36.83       45.60      2.32 o 
   0  -3   7      122.00      131.60      3.53 o 
   1  -3   7     1427.40     1496.87     14.90 o 
   2  -3   7       81.50       86.06      2.63 o 
   3  -3   7      272.91      279.00      5.86 o 
   4  -3   7      447.19      479.45      7.16 o 
   5  -3   7      343.48      318.44      7.14 o 
   6  -3   7      136.10      125.88      6.85 o 
   7  -3   7      337.41      340.61      9.02 o 
   8  -3   7      119.19      113.71      5.80 o 
   9  -3   7       71.67       72.38      5.22 o 
  10  -3   7       68.24       55.56      7.02 o 
  11  -3   7        7.92       14.51      3.80 o 
  12  -3   7      128.19      150.23      8.81 o 
  13  -3   7       11.14       11.61      4.58 o 
  14  -3   7       18.35       14.27      6.75 o 
 -13  -2   7        0.02        0.37      3.66 o 
 -12  -2   7       21.67       13.00      4.18 o 
 -11  -2   7        4.23        6.15      3.27 o 
 -10  -2   7       13.83        8.90      4.46 o 
  -9  -2   7        0.50       -0.06      2.22 o 
  -8  -2   7        0.36        1.87      2.21 o 
  -7  -2   7       25.18       31.99      3.86 o 
  -6  -2   7        0.27        1.19      1.88 o 
  -5  -2   7      362.58      324.01      8.98 o 
  -4  -2   7       85.83       93.83      5.04 o 
  -3  -2   7      236.46      240.29     13.03 o 
  -2  -2   7       58.01       55.84      2.28 o 
  -1  -2   7      376.08      393.97      5.79 o 
   0  -2   7      279.57      256.24      4.33 o 
   1  -2   7        2.12        0.74      0.75 o 
   2  -2   7       79.25       74.89      2.22 o 
   3  -2   7        7.09        9.39      1.08 o 
   4  -2   7       48.95       46.47      2.10 o 
   5  -2   7      119.29      114.71      4.16 o 
   6  -2   7       21.47       29.40      3.56 o 
   7  -2   7      122.46      129.48      5.54 o 
   8  -2   7       13.07        9.41      2.49 o 
   9  -2   7       63.70       58.10      5.07 o 
  10  -2   7       62.87       67.73      5.61 o 
  11  -2   7      621.29      662.35     20.78 o 
  12  -2   7        4.34        5.41      3.12 o 
  13  -2   7       81.15       90.98      8.16 o 
  14  -2   7        3.97        4.04      3.79 o 
  15  -2   7       35.25       39.27      6.64 o 
 -13  -1   7        1.27       -0.26      3.47 o 
 -12  -1   7       63.42       71.18      8.88 o 
 -11  -1   7      141.12      149.38      8.66 o 
 -10  -1   7      276.41      274.93     11.61 o 
  -9  -1   7      101.40       99.74      6.10 o 
  -8  -1   7        3.99        6.01      2.41 o 
  -7  -1   7       13.58        6.74      2.26 o 
  -6  -1   7      148.26      128.75      5.66 o 
  -5  -1   7      165.80      156.84      5.11 o 
  -4  -1   7        3.06        3.04      1.33 o 
  -3  -1   7       44.51       40.78      2.73 o 
  -2  -1   7      108.79      105.29      2.88 o 
  -1  -1   7       55.26       46.74      2.68 o 
   0  -1   7      105.70      111.01      2.73 o 
   1  -1   7       46.85       44.83      1.89 o 
   2  -1   7     1152.74     1248.53     11.14 o 
   3  -1   7     1112.89     1185.93     11.78 o 
   4  -1   7      400.85      392.66      5.17 o 
   5  -1   7      539.30      557.49      9.19 o 
   6  -1   7      520.19      517.74     10.30 o 
   7  -1   7       33.50       24.41      2.87 o 
   8  -1   7      293.32      305.85      8.07 o 
   9  -1   7      155.58      163.84      6.31 o 
  10  -1   7       23.81       32.45      5.02 o 
  11  -1   7       52.43       55.63      6.44 o 
  12  -1   7       85.14       83.09      8.02 o 
  13  -1   7       94.51       95.09      9.90 o 
  14  -1   7       90.19       97.39      8.25 o 
  15  -1   7        2.88        4.13      4.12 o 
 -13   0   7        0.08       -0.16      4.57 o 
 -12   0   7       77.91       73.20     12.13 o 
 -11   0   7       11.16        7.95      3.44 o 
 -10   0   7       37.17       24.37      4.82 o 
  -9   0   7        7.72        6.83      2.71 o 
  -8   0   7        0.19        1.28      1.94 o 
  -7   0   7       25.35       24.71      2.90 o 
  -6   0   7      290.71      260.16      6.86 o 
  -5   0   7      196.22      193.28      5.60 o 
  -4   0   7      112.27      118.53      4.04 o 
  -3   0   7       23.53       28.54      2.96 o 
  -2   0   7      372.80      401.99      5.12 o 
  -1   0   7      230.60      249.24      3.81 o 
   0   0   7       93.97       93.52      2.46 o 
   1   0   7      482.39      459.70      6.24 o 
   2   0   7       30.51       32.51      1.41 o 
   3   0   7       30.12       25.93      1.42 o 
   4   0   7       31.86       25.25      1.60 o 
   5   0   7        0.27        0.83      0.86 o 
   6   0   7      114.51      112.06      3.94 o 
   7   0   7      552.31      546.00      9.58 o 
   8   0   7      147.61      142.34      5.23 o 
   9   0   7       28.90       33.86      3.28 o 
  10   0   7      383.35      386.36     10.65 o 
  11   0   7        1.16        2.71      2.35 o 
  12   0   7       27.95       25.82      3.97 o 
  13   0   7       47.80       48.04      5.15 o 
  14   0   7       94.92       87.42      7.44 o 
  15   0   7       89.18       82.84      7.71 o 
  16   0   7       30.68       41.42      6.56 o 
 -12   1   7       69.72       58.84      8.14 o 
 -11   1   7      234.89      256.57     11.22 o 
 -10   1   7       51.03       48.83      4.86 o 
  -9   1   7        6.06        3.84      2.47 o 
  -8   1   7        0.52        0.94      2.00 o 
  -7   1   7       70.84       67.97      4.35 o 
  -6   1   7       26.40       27.91      2.90 o 
  -5   1   7      342.28      336.94      7.58 o 
  -4   1   7       35.43       43.35      2.74 o 
  -3   1   7      452.33      478.16      6.85 o 
  -2   1   7      770.85      767.35      7.97 o 
  -1   1   7      523.66      557.93      5.78 o 
   0   1   7       78.48       64.22      2.16 o 
   1   1   7     2559.91     2664.14     22.67 o 
   2   1   7     1213.76     1276.79     12.23 o 
   3   1   7      832.06      840.15      8.77 o 
   4   1   7      104.59      142.96      2.84 o 
   5   1   7      680.94      687.77      9.11 o 
   6   1   7       26.46       29.77      1.80 o 
   7   1   7        0.71        0.40      1.21 o 
   8   1   7        0.44        0.30      1.37 o 
   9   1   7        2.57        2.40      1.68 o 
  10   1   7      284.25      251.41     15.21 o 
  11   1   7        0.06        1.06      2.15 o 
  12   1   7       90.04       80.44      5.50 o 
  13   1   7      204.70      212.50      8.63 o 
  14   1   7       25.00       18.33      8.58 o 
  15   1   7        5.17        2.75      3.40 o 
  16   1   7        0.20       -0.38      3.76 o 
 -12   2   7       37.37       23.94      4.57 o 
 -11   2   7        2.39        2.88      2.92 o 
 -10   2   7        8.40        9.81      3.24 o 
  -9   2   7        8.20        5.60      2.66 o 
  -8   2   7        0.67       -1.70      1.87 o 
  -7   2   7      414.01      405.13      9.43 o 
  -6   2   7      338.15      333.88      8.04 o 
  -5   2   7      664.99      703.42     11.89 o 
  -4   2   7        8.03        5.91      1.54 o 
  -3   2   7       13.05       13.94      1.39 o 
  -2   2   7      561.31      558.25      6.39 o 
  -1   2   7       62.04       62.94      1.87 o 
   0   2   7     1135.65     1099.12     10.27 o 
   1   2   7      426.87      441.18      5.56 o 
   2   2   7      254.29      289.44      6.28 o 
   3   2   7       45.73       53.53      1.74 o 
   4   2   7      859.70      866.60      9.59 o 
   5   2   7      251.44      233.80      5.83 o 
   6   2   7      167.84      173.49      3.25 o 
   7   2   7     1584.07     1598.05     17.86 o 
   8   2   7      372.39      347.45      9.12 o 
   9   2   7      815.22      811.99     15.03 o 
  10   2   7       30.73       26.41      3.87 o 
  11   2   7      233.04      239.77      7.79 o 
  12   2   7        2.86        2.26      2.11 o 
  13   2   7       44.66       43.73      4.24 o 
  14   2   7      116.63      129.94      8.67 o 
  15   2   7      145.87      144.32      8.45 o 
  16   2   7       13.41       14.25      4.38 o 
 -12   3   7       85.58       75.11      6.74 o 
 -11   3   7       11.62        9.52      3.60 o 
 -10   3   7        2.52        2.95      2.80 o 
  -9   3   7        2.46       -0.15      2.38 o 
  -8   3   7      148.98      145.31      6.44 o 
  -7   3   7        5.28        4.69      2.04 o 
  -6   3   7        7.39        4.37      1.95 o 
  -5   3   7        0.26        0.26      1.46 o 
  -4   3   7      388.83      380.64      7.41 o 
  -3   3   7       42.92       48.38      2.36 o 
  -2   3   7      205.93      213.73      3.73 o 
  -1   3   7      240.17      263.47      4.05 o 
   0   3   7     1214.97     1233.14     10.28 o 
   1   3   7      231.26      267.57      5.23 o 
   2   3   7       87.42       88.27      2.62 o 
   3   3   7     2154.47     2380.05     22.92 o 
   4   3   7       11.96       17.96      1.32 o 
   5   3   7      545.03      541.64      7.13 o 
   6   3   7        6.86        8.20      1.04 o 
   7   3   7      224.37      241.82      3.81 o 
   8   3   7      510.43      479.22      8.90 o 
   9   3   7       69.43       73.64      6.33 o 
  10   3   7       63.47       74.39      4.22 o 
  11   3   7      217.01      210.81      7.92 o 
  12   3   7      179.89      205.02     10.06 o 
  13   3   7       81.36       87.27      5.20 o 
  14   3   7      303.77      317.79      9.70 o 
  15   3   7        0.05       -2.30      3.39 o 
  16   3   7       77.49       83.72     15.28 o 
  17   3   7      104.77      112.35     22.79 o 
 -12   4   7        0.30       -4.22      5.27 o 
 -11   4   7       63.76       66.82      8.03 o 
 -10   4   7        5.23        7.52      3.29 o 
  -9   4   7       16.01       15.69      3.74 o 
  -8   4   7      243.25      244.08      8.89 o 
  -7   4   7      126.63      121.53      6.44 o 
  -6   4   7      263.90      269.47      9.72 o 
  -5   4   7        0.30       -0.15      1.73 o 
  -4   4   7       93.84       82.07      4.07 o 
  -3   4   7     1248.49     1265.05     15.25 o 
  -2   4   7      127.47      131.74      3.48 o 
  -1   4   7      387.18      389.61      4.94 o 
   0   4   7      240.33      290.07      3.61 o 
   1   4   7       17.40       20.73      1.29 o 
   2   4   7      301.64      268.60      4.21 o 
   3   4   7      636.63      580.52      7.61 o 
   4   4   7       22.47       32.30      1.83 o 
   5   4   7      183.86      188.59      5.48 o 
   6   4   7      673.93      637.69      8.81 o 
   7   4   7      106.52       93.82      2.88 o 
   8   4   7     1616.19     1613.49     20.38 o 
   9   4   7        9.59        3.85      1.97 o 
  10   4   7       69.41       44.12      3.66 o 
  11   4   7      104.65       99.34      5.21 o 
  12   4   7      152.81      146.63      6.48 o 
  13   4   7        1.68       -0.45      2.23 o 
  14   4   7        1.73        3.29      2.64 o 
  15   4   7        3.91        4.18      3.26 o 
  16   4   7       10.15       10.29      4.05 o 
  17   4   7        0.01        3.24      3.69 o 
 -11   5   7        3.49        5.30      4.04 o 
 -10   5   7       57.26       58.72      6.48 o 
  -9   5   7        0.33        2.44      2.99 o 
  -8   5   7        6.52        5.37      3.05 o 
  -7   5   7       92.95       95.34      5.96 o 
  -6   5   7        4.01        1.61      2.15 o 
  -5   5   7      525.77      537.21     14.79 o 
  -4   5   7      104.31       96.85      4.86 o 
  -3   5   7      225.62      225.62      4.34 o 
  -2   5   7       14.17       15.82      1.51 o 
  -1   5   7      206.23      173.41      3.45 o 
   0   5   7      986.14     1047.78      9.29 o 
   1   5   7      197.02      173.06      3.68 o 
   2   5   7      215.28      227.73      3.98 o 
   3   5   7       36.15       31.72      1.46 o 
   4   5   7      338.02      348.99      7.06 o 
   5   5   7      198.12      238.11      4.54 o 
   6   5   7       62.47       65.50      2.53 o 
   7   5   7      865.26      839.40     10.69 o 
   8   5   7      176.22      148.43      4.58 o 
   9   5   7      324.55      273.99      7.28 o 
  10   5   7      197.96      159.63      4.53 o 
  11   5   7       53.72       55.42      6.43 o 
  12   5   7        8.49        4.87      2.90 o 
  13   5   7      906.49      895.90     23.59 o 
  14   5   7        8.61        7.96      2.64 o 
  15   5   7       37.98       43.01     10.21 o 
  16   5   7       23.85       18.17      6.18 o 
  17   5   7       12.09        9.89      3.67 o 
 -11   6   7        0.30       -3.64      3.64 o 
 -10   6   7        0.02       -1.85      3.29 o 
  -9   6   7      118.36      132.47     10.59 o 
  -8   6   7        0.23       -1.67      2.84 o 
  -7   6   7       12.70       15.44      3.40 o 
  -6   6   7        0.25        0.03      2.24 o 
  -5   6   7      172.95      178.50      7.18 o 
  -4   6   7      131.62      130.14      5.71 o 
  -3   6   7        0.47       -0.40      1.05 o 
  -2   6   7      441.65      458.18      8.43 o 
  -1   6   7      138.82      154.97      3.68 o 
   0   6   7      397.59      393.05      4.80 o 
   1   6   7       41.47       34.49      1.81 o 
   2   6   7       65.64       57.40      1.96 o 
   3   6   7      215.78      251.32      5.60 o 
   4   6   7       74.17       72.70      2.21 o 
   5   6   7     2023.47     1896.38     22.36 o 
   6   6   7      631.21      627.47      9.58 o 
   7   6   7     1302.82     1318.53     16.47 o 
   8   6   7        4.07        2.27      1.35 o 
   9   6   7      360.60      235.02      8.68 o 
  10   6   7       68.29       76.76      6.37 o 
  11   6   7      125.59      147.02     10.16 o 
  12   6   7        3.93        1.16      1.74 o 
  13   6   7       33.23       27.74      3.55 o 
  14   6   7      133.65      131.44      6.73 o 
  15   6   7        6.72        8.87      2.53 o 
  16   6   7        7.71        9.59      6.05 o 
 -10   7   7        5.67        1.49      3.89 o 
  -9   7   7        4.38        5.17      3.82 o 
  -8   7   7      145.14      151.45     10.58 o 
  -7   7   7        2.25        0.22      2.81 o 
  -6   7   7      472.23      516.66     12.70 o 
  -5   7   7        6.05        4.69      2.53 o 
  -4   7   7      633.23      674.49     13.54 o 
  -3   7   7       39.33       34.60      2.18 o 
  -2   7   7     1546.70     1587.63     17.30 o 
  -1   7   7       50.48       47.54      2.42 o 
   0   7   7       80.97       76.41      2.71 o 
   1   7   7       26.04       23.96      1.61 o 
   2   7   7       26.14       25.23      1.88 o 
   3   7   7       60.96       55.70      2.33 o 
   4   7   7      887.12      931.29     11.56 o 
   5   7   7       56.64       57.88      3.20 o 
   6   7   7       69.66       69.02      3.73 o 
   7   7   7        2.06        3.96      1.61 o 
   8   7   7      176.14      172.34      5.74 o 
   9   7   7       18.09       14.45      3.09 o 
  10   7   7      858.80      863.97     15.53 o 
  11   7   7        0.53        1.32      1.69 o 
  12   7   7      479.34      478.55     12.06 o 
  13   7   7        7.89        4.29      2.86 o 
  14   7   7      127.25      129.43      8.98 o 
  15   7   7       31.18       27.44      3.25 o 
  -9   8   7       31.00       40.11      7.69 o 
  -8   8   7       34.46       31.51      5.07 o 
  -7   8   7        9.35        6.35      3.61 o 
  -6   8   7        1.84        4.11      2.90 o 
  -5   8   7      175.58      204.27      8.01 o 
  -4   8   7        0.58        0.66      2.17 o 
  -3   8   7      238.14      243.65      5.37 o 
  -2   8   7       23.52       23.18      3.52 o 
  -1   8   7      122.70      126.88      4.67 o 
   0   8   7       85.81       88.87      3.87 o 
   1   8   7       28.30       24.73      2.08 o 
   2   8   7      104.76      107.97      3.23 o 
   3   8   7      138.77      128.76      3.42 o 
   4   8   7      463.12      433.31      7.82 o 
   5   8   7       86.29       84.81      4.42 o 
   6   8   7     2560.39     2536.71     31.81 o 
   7   8   7      553.28      525.99     13.17 o 
   8   8   7        4.39        0.02      1.64 o 
   9   8   7      129.25      109.84      4.54 o 
  10   8   7      250.37      285.71      7.31 o 
  11   8   7      250.29      237.86      8.58 o 
  12   8   7      132.23      144.86      6.42 o 
  13   8   7      301.44      301.48      9.25 o 
  14   8   7        6.45        6.81      2.87 o 
  15   8   7       14.76       10.57      2.74 o 
  -9   9   7       98.00      104.12     14.43 o 
  -8   9   7        9.04        5.83      4.11 o 
  -7   9   7       66.02       67.09      6.84 o 
  -6   9   7       87.09       74.78      6.56 o 
  -5   9   7      223.52      239.76      8.83 o 
  -4   9   7       37.72       41.91      7.73 o 
  -3   9   7      896.81      941.19     16.33 o 
  -2   9   7       47.50       36.84      4.27 o 
  -1   9   7       29.70       35.26      3.64 o 
   0   9   7        0.05       -1.01      1.54 o 
   1   9   7        0.20        0.61      1.49 o 
   2   9   7        3.02        1.69      1.29 o 
   3   9   7       26.80       20.55      2.63 o 
   4   9   7      676.56      659.80     11.41 o 
   5   9   7      103.33       96.35      4.36 o 
   6   9   7      160.53      157.97      5.97 o 
   7   9   7      743.43      723.69     14.56 o 
   8   9   7       28.18       28.22      3.18 o 
   9   9   7      623.38      578.01     12.36 o 
  10   9   7       30.05       33.30      3.85 o 
  11   9   7      442.46      445.35     12.35 o 
  12   9   7        1.58        2.02      2.19 o 
  13   9   7      306.70      314.51     10.08 o 
  14   9   7        0.01        1.31      2.36 o 
  15   9   7       31.97       35.24      4.06 o 
  16   9   7        5.10        3.69      3.43 o 
  -8  10   7        0.65        0.86      6.73 o 
  -7  10   7        0.65       -1.32      7.38 o 
  -6  10   7       27.81       32.38     11.63 o 
  -5  10   7        2.67        6.66      6.93 o 
  -4  10   7       93.81      117.26     11.93 o 
  -3  10   7        9.52        6.50      2.50 o 
  -2  10   7        0.66       -0.24      1.96 o 
  -1  10   7       82.08       82.54      4.79 o 
   0  10   7       54.54       57.66      4.21 o 
   1  10   7      178.19      183.39      7.39 o 
   2  10   7        0.59       -1.09      1.43 o 
   3  10   7       74.14       64.50      3.51 o 
   4  10   7        1.28        1.81      1.58 o 
   5  10   7      761.87      780.20     15.08 o 
   6  10   7       30.68       28.21      3.33 o 
   7  10   7        3.07        3.62      2.38 o 
   8  10   7      116.70      108.36      6.39 o 
   9  10   7       13.27       21.16      3.53 o 
  10  10   7      139.16      136.28      7.09 o 
  11  10   7       92.93       88.99      5.99 o 
  12  10   7      464.80      480.47     13.65 o 
  13  10   7       57.11       63.15      6.54 o 
  14  10   7       30.63       31.44     10.30 o 
  15  10   7       13.04       11.08      3.33 o 
  16  10   7      105.30      108.03      7.10 o 
  -7  11   7       21.44       29.97     12.61 o 
  -6  11   7      137.68      145.84     21.57 o 
  -5  11   7       82.99       84.74     16.98 o 
  -4  11   7      365.21      368.28     27.29 o 
  -3  11   7       13.96       16.29      3.65 o 
  -2  11   7        2.14        1.54      2.40 o 
  -1  11   7        2.21        2.55      2.17 o 
   0  11   7        0.15        3.06      2.15 o 
   1  11   7       27.72       26.70      3.06 o 
   2  11   7      209.56      184.67      7.01 o 
   3  11   7        4.82        5.91      2.06 o 
   4  11   7       22.37       25.43      3.32 o 
   5  11   7      107.38       97.92      7.63 o 
   6  11   7       67.62       67.82     10.38 o 
   7  11   7      186.10      175.79      8.07 o 
   8  11   7      430.32      411.99     15.43 o 
   9  11   7        8.32        7.57      2.90 o 
  10  11   7      192.23      192.73      8.73 o 
  11  11   7       95.28       87.95      6.40 o 
  12  11   7      102.61       93.27      6.64 o 
  13  11   7        6.64        6.38      7.19 o 
  14  11   7      145.66      184.27     14.81 o 
  15  11   7        0.52        1.16      3.36 o 
  16  11   7      125.75      136.20      7.79 o 
  -6  12   7       43.72       25.45     12.54 o 
  -5  12   7       13.34       14.31     10.58 o 
  -4  12   7        0.05       -5.91      7.08 o 
  -3  12   7        1.34        2.89      3.44 o 
  -2  12   7       82.96      105.31      5.73 o 
  -1  12   7       61.18       63.85      4.95 o 
   0  12   7        8.81        7.44      3.09 o 
   1  12   7        0.12       -1.00      2.23 o 
   2  12   7        0.54        1.05      2.30 o 
   3  12   7        2.74        2.08      2.80 o 
   4  12   7      231.01      214.05      7.82 o 
   5  12   7      168.62      163.01      9.91 o 
   6  12   7        5.11        8.30      3.75 o 
   7  12   7       58.91       58.94      6.78 o 
   8  12   7       75.85       60.80      6.88 o 
   9  12   7      444.94      421.25     13.37 o 
  10  12   7       23.80       22.53      4.03 o 
  11  12   7      257.40      260.80     12.64 o 
  12  12   7        2.02        4.78      3.27 o 
  13  12   7      136.58      152.70      8.76 o 
  14  12   7       33.32       41.23      5.46 o 
  15  12   7      269.45      286.37     12.36 o 
  16  12   7        6.36        3.38      3.94 o 
  -5  13   7      125.54       84.21     18.26 o 
  -4  13   7       16.38       12.20     10.88 o 
  -3  13   7       12.93        9.71      4.27 o 
  -2  13   7       37.99       45.86     10.50 o 
  -1  13   7       50.29       37.72      4.81 o 
   0  13   7       19.42       23.32      4.17 o 
   1  13   7       11.75       18.67      6.83 o 
   2  13   7       25.98       30.45      4.94 o 
   3  13   7        1.77        3.30      3.05 o 
   4  13   7      422.14      421.45     17.72 o 
   5  13   7       92.17       96.15     15.40 o 
   6  13   7      158.31      170.69     18.84 o 
   7  13   7      206.25      218.67     16.77 o 
   8  13   7      213.87      222.72     11.69 o 
   9  13   7      167.73      166.49     10.74 o 
  10  13   7       96.10      118.64      9.28 o 
  11  13   7      145.73      155.77     10.50 o 
  12  13   7        2.04        0.24      4.19 o 
  13  13   7       39.60       37.32      5.59 o 
  14  13   7       42.81       40.65      5.92 o 
  15  13   7       46.97       43.18      6.76 o 
  -4  14   7       32.94       54.40     16.00 o 
  -3  14   7       11.56       11.86      9.98 o 
  -2  14   7        0.05       -1.34      5.31 o 
  -1  14   7        9.08        8.78      6.85 o 
   0  14   7       45.53       40.13      5.87 o 
   1  14   7        0.35        5.86      3.83 o 
   2  14   7       13.23       14.79      4.01 o 
   3  14   7       62.24       60.32      6.10 o 
   4  14   7       31.46       27.26      5.53 o 
   5  14   7        5.07        2.64      3.25 o 
   6  14   7       35.58       38.85      6.49 o 
   7  14   7      148.80      170.53     11.42 o 
   8  14   7      542.00      623.13     37.89 o 
   9  14   7       14.67        9.44      4.95 o 
  10  14   7      203.21      209.89     13.06 o 
  11  14   7        6.76        3.96      3.99 o 
  12  14   7      195.80      211.68     12.41 o 
  13  14   7      361.64      355.67     15.90 o 
  14  14   7      143.93      137.50     26.94 o 
  15  14   7        3.14        3.08      4.32 o 
  -2  15   7        0.01        2.33      5.38 o 
  -1  15   7       25.78       43.78      8.62 o 
   0  15   7       29.76       32.49      8.28 o 
   1  15   7       11.03        9.60     10.31 o 
   2  15   7       43.81       49.44      6.04 o 
   3  15   7      610.86      603.24     20.17 o 
   4  15   7      418.52      453.43     14.80 o 
   5  15   7       10.89        5.19      5.05 o 
   6  15   7      460.73      534.34     27.63 o 
   7  15   7        0.14        2.16      4.14 o 
   8  15   7       40.12       38.65     16.92 o 
   9  15   7       44.45       43.99      7.31 o 
  10  15   7      206.00      219.82     16.64 o 
  11  15   7        0.01       -0.73      4.02 o 
  12  15   7        1.11        1.54      4.34 o 
  13  15   7       85.79       94.90      9.69 o 
  14  15   7       68.01       73.30      8.99 o 
  -1  16   7        0.08       -1.17      5.84 o 
   0  16   7        0.07       -0.72      5.99 o 
   1  16   7       44.92       49.13     10.31 o 
   2  16   7       37.76       28.46      9.00 o 
   3  16   7      151.96      139.13     36.01 o 
   4  16   7       10.97        8.60      7.98 o 
   5  16   7       34.88       29.51      5.91 o 
   6  16   7        2.81       10.24      9.15 o 
   7  16   7      206.90      216.27     21.16 o 
   8  16   7        0.11       -1.13      4.65 o 
   9  16   7       67.53       78.64      9.54 o 
  10  16   7        1.91       -0.68      4.14 o 
  11  16   7      176.98      173.13     12.91 o 
  12  16   7      316.27      313.70     17.28 o 
  13  16   7       36.26       35.83     14.95 o 
   2  17   7        0.01       -0.11      6.40 o 
   3  17   7       94.73       78.61      9.90 o 
   4  17   7       20.21       27.99      8.62 o 
   5  17   7       38.06       27.26      7.76 o 
   6  17   7        0.23       -0.83      8.47 o 
   7  17   7       35.08       42.46     13.10 o 
   8  17   7        2.51        4.76      6.36 o 
   9  17   7       59.56       49.58      9.10 o 
  10  17   7        8.14        8.36      6.06 o 
  11  17   7       20.16       27.67      9.07 o 
  -4 -12   8        1.87       -0.87      5.92 o 
  -3 -12   8       18.36        7.30      5.41 o 
  -2 -12   8        0.28        0.07      4.89 o 
  -1 -12   8       11.37        2.14      4.69 o 
   0 -12   8        0.85        5.49      4.48 o 
   1 -12   8       12.02       12.71      4.07 o 
   2 -12   8        0.47        1.67      3.71 o 
  -7 -11   8       25.12       32.03     13.72 o 
  -6 -11   8      155.37      125.62     19.27 o 
  -5 -11   8       14.39       15.62      9.26 o 
  -4 -11   8       24.55       24.50      6.30 o 
  -3 -11   8       15.67       19.29      5.55 o 
  -2 -11   8        8.11       10.28      4.73 o 
  -1 -11   8       25.37       24.79      5.75 o 
   0 -11   8        0.09       -0.65      3.18 o 
   1 -11   8        1.28        0.16      3.18 o 
   2 -11   8       21.42       19.43      4.22 o 
   3 -11   8       81.81       83.05      6.45 o 
   4 -11   8       12.08       13.88      6.60 o 
   5 -11   8        2.05       -0.55      5.49 o 
  -9 -10   8       18.08        8.77      8.55 o 
  -8 -10   8       20.22       15.88      6.47 o 
  -7 -10   8        1.06        1.85      4.84 o 
  -6 -10   8       18.74       24.94      7.07 o 
  -5 -10   8       24.28       15.62      8.73 o 
  -4 -10   8       72.24       76.50     18.60 o 
  -3 -10   8       47.62       42.29     10.12 o 
  -2 -10   8       57.27       64.79      7.68 o 
  -1 -10   8       18.67       21.67      5.37 o 
   0 -10   8       10.43       10.13      3.39 o 
   1 -10   8       16.17       12.24      3.53 o 
   2 -10   8        2.21        3.66      3.11 o 
   3 -10   8       16.39       10.56      2.96 o 
   4 -10   8      103.59      113.06      6.69 o 
   5 -10   8       10.16        8.68      4.79 o 
   6 -10   8       57.60       82.29     15.58 o 
   7 -10   8        3.69        4.33      6.51 o 
  -9  -9   8       87.31       81.43     16.68 o 
  -8  -9   8       13.53       17.67      6.21 o 
  -7  -9   8      357.49      342.99     26.35 o 
  -6  -9   8        1.67        3.69      4.81 o 
  -5  -9   8        0.03        1.25      4.29 o 
  -4  -9   8        4.58        4.91      4.96 o 
  -3  -9   8      112.85      120.94     12.07 o 
  -2  -9   8       79.86       62.57      8.31 o 
  -1  -9   8       88.94      103.08      5.97 o 
   0  -9   8        3.15        4.67      2.73 o 
   1  -9   8       55.53       55.18      5.15 o 
   2  -9   8        4.47        3.53      2.47 o 
   3  -9   8       31.10       29.18      3.39 o 
   4  -9   8        1.12        4.20      2.53 o 
   5  -9   8      179.98      186.46      8.75 o 
   6  -9   8       16.37       15.62      5.63 o 
   7  -9   8       11.53        9.36      5.22 o 
   8  -9   8        2.19        6.83      7.18 o 
 -10  -8   8       44.29       29.43      7.07 o 
  -9  -8   8      105.35      140.15     19.35 o 
  -8  -8   8       44.60       30.58      6.82 o 
  -7  -8   8      124.02      141.02     11.61 o 
  -6  -8   8        0.14        1.38      4.02 o 
  -5  -8   8       71.61       73.08      8.82 o 
  -4  -8   8      146.63      124.54     11.66 o 
  -3  -8   8       16.76       23.52      4.59 o 
  -2  -8   8      257.20      272.16      8.00 o 
  -1  -8   8      100.16       93.48      6.27 o 
   0  -8   8        2.79        3.76      2.34 o 
   1  -8   8        2.28        0.65      1.90 o 
   2  -8   8       36.20       29.33      3.17 o 
   3  -8   8      156.54      153.97      5.77 o 
   4  -8   8        6.05        7.25      2.12 o 
   5  -8   8      159.38      176.15     11.89 o 
   6  -8   8        0.28        0.06      3.00 o 
   7  -8   8        1.58        1.88      3.43 o 
   8  -8   8       32.20       34.48      8.51 o 
   9  -8   8       10.87        7.86      6.77 o 
  10  -8   8       13.82       16.07     13.48 o 
 -11  -7   8       13.54       12.75      5.90 o 
 -10  -7   8       27.06       29.38      6.77 o 
  -9  -7   8        0.49        1.78      4.37 o 
  -8  -7   8      133.51      109.08     19.35 o 
  -7  -7   8        7.73        9.50      6.51 o 
  -6  -7   8        7.19        4.03      3.58 o 
  -5  -7   8       16.60       15.34      4.06 o 
  -4  -7   8      243.04      256.79     15.58 o 
  -3  -7   8      113.76      113.89      5.89 o 
  -2  -7   8      379.05      380.73      9.54 o 
  -1  -7   8      138.20      137.23      5.60 o 
   0  -7   8      212.40      218.93      6.12 o 
   1  -7   8       74.20       71.88      3.97 o 
   2  -7   8        0.03        0.65      1.69 o 
   3  -7   8       13.97       11.09      2.44 o 
   4  -7   8      396.97      366.11      8.83 o 
   5  -7   8        0.58        3.68      2.03 o 
   6  -7   8      161.22      174.29      7.93 o 
   7  -7   8        3.93        2.93      3.78 o 
   8  -7   8      304.29      336.17     18.85 o 
   9  -7   8      128.03      152.06      9.81 o 
  10  -7   8      144.29      175.28     10.66 o 
  11  -7   8        3.21        8.23      5.43 o 
 -11  -6   8       28.23       26.72      6.59 o 
 -10  -6   8      139.83      135.27     14.93 o 
  -9  -6   8       62.58       56.66      6.73 o 
  -8  -6   8      128.92      128.86      8.94 o 
  -7  -6   8        0.04       -1.58      3.13 o 
  -6  -6   8        3.39        3.21      3.13 o 
  -5  -6   8       25.67       16.16      5.05 o 
  -4  -6   8       98.74      107.85      7.41 o 
  -3  -6   8        1.74        5.34      2.35 o 
  -2  -6   8       19.86       22.36      2.40 o 
  -1  -6   8      236.90      241.48      6.19 o 
   0  -6   8       13.72       14.67      2.13 o 
   1  -6   8      234.19      235.08      7.22 o 
   2  -6   8       50.95       40.47      3.11 o 
   3  -6   8        8.60       11.65      2.55 o 
   4  -6   8      344.29      340.47      8.22 o 
   5  -6   8        9.00        6.23      1.96 o 
   6  -6   8      178.71      181.84      6.50 o 
   7  -6   8        4.11        4.66      3.34 o 
   8  -6   8       34.79       28.91      4.96 o 
   9  -6   8        5.89        9.29      4.06 o 
  10  -6   8       48.34       47.80      6.45 o 
  11  -6   8       61.39       47.63      6.90 o 
  12  -6   8       46.61       42.73      8.99 o 
 -12  -5   8        9.81       11.95      6.32 o 
 -11  -5   8       11.63        3.85      4.22 o 
 -10  -5   8       36.14       39.77      6.23 o 
  -9  -5   8       53.06       35.13      7.31 o 
  -8  -5   8        4.63        8.68      3.82 o 
  -7  -5   8        0.49        2.54      3.08 o 
  -6  -5   8       27.94       26.62      4.62 o 
  -5  -5   8      359.91      355.17     12.47 o 
  -4  -5   8       23.34       21.91      8.12 o 
  -3  -5   8       78.22       72.00      5.04 o 
  -2  -5   8       50.58       49.87      3.04 o 
  -1  -5   8      212.13      221.09      5.48 o 
   0  -5   8       86.19       93.60      3.88 o 
   1  -5   8       27.08       31.02      3.19 o 
   2  -5   8        8.72       11.14      1.98 o 
   3  -5   8      929.13      924.53     14.86 o 
   4  -5   8       48.36       38.66      3.10 o 
   5  -5   8        7.40       11.35      1.83 o 
   6  -5   8       42.42       41.09      3.95 o 
   7  -5   8      126.17      130.41      7.63 o 
   8  -5   8        3.36        2.63      2.84 o 
   9  -5   8      301.43      294.08     14.74 o 
  10  -5   8       19.11       15.60      5.51 o 
  11  -5   8        4.01        7.68      4.10 o 
  12  -5   8       18.43       16.14      4.93 o 
 -12  -4   8       20.62       13.87      5.11 o 
 -11  -4   8       23.22       10.49      4.33 o 
 -10  -4   8       52.43       44.49      6.23 o 
  -9  -4   8      118.89      131.04      9.09 o 
  -8  -4   8       21.64       18.82      4.37 o 
  -7  -4   8       22.70       18.62      4.10 o 
  -6  -4   8       28.79       18.49      3.93 o 
  -5  -4   8       26.67       31.97      4.61 o 
  -4  -4   8      101.60      110.72      7.06 o 
  -3  -4   8      156.94      166.51      7.91 o 
  -2  -4   8       79.65       82.06      3.48 o 
  -1  -4   8       16.89       17.11      1.80 o 
   0  -4   8      276.42      293.18      6.31 o 
   1  -4   8       14.56       11.28      1.84 o 
   2  -4   8        2.42        0.55      1.23 o 
   3  -4   8      549.87      547.77      7.69 o 
   4  -4   8        0.03        1.44      1.20 o 
   5  -4   8      114.62      109.26      3.54 o 
   6  -4   8       30.22       25.20      3.19 o 
   7  -4   8        6.14        1.28      2.36 o 
   8  -4   8       71.48       69.94      9.92 o 
   9  -4   8       20.02       21.05      4.07 o 
  10  -4   8      126.95      120.84      8.06 o 
  11  -4   8       29.90       24.97      4.77 o 
  12  -4   8        0.09       -2.70      3.30 o 
  13  -4   8        7.91       13.29      4.89 o 
 -12  -3   8       42.77       36.87      5.54 o 
 -11  -3   8       80.11       76.65      7.01 o 
 -10  -3   8        0.30        0.95      3.02 o 
  -9  -3   8        9.13        8.83      3.18 o 
  -8  -3   8        0.19       -1.36      2.42 o 
  -7  -3   8      229.63      243.72     15.30 o 
  -6  -3   8      112.16      109.89      7.23 o 
  -5  -3   8        0.18        1.73      2.35 o 
  -4  -3   8       14.65        4.79      2.58 o 
  -3  -3   8        2.54        4.46      1.74 o 
  -2  -3   8       37.36       40.83      2.41 o 
  -1  -3   8      659.70      681.55      9.69 o 
   0  -3   8      874.26      900.78     11.07 o 
   1  -3   8      134.43      137.19      4.21 o 
   2  -3   8      870.81      857.37      9.66 o 
   3  -3   8       63.06       66.05      2.68 o 
   4  -3   8      119.34      117.81      4.07 o 
   5  -3   8       60.58       65.55      4.03 o 
   6  -3   8      462.12      477.60     10.33 o 
   7  -3   8        3.19        3.14      2.33 o 
   8  -3   8      491.01      504.68     13.32 o 
   9  -3   8        0.20       -0.32      2.43 o 
  10  -3   8       26.58       29.96      4.44 o 
  11  -3   8       85.55       94.47      8.54 o 
  12  -3   8       33.81       46.91      5.83 o 
  13  -3   8       48.74       34.65      5.58 o 
  14  -3   8       17.72       14.37      5.00 o 
 -12  -2   8        0.11        2.46      3.56 o 
 -11  -2   8        2.52        0.46      3.33 o 
 -10  -2   8      225.53      228.86     10.16 o 
  -9  -2   8       27.99       27.80      4.22 o 
  -8  -2   8        1.58        2.55      2.54 o 
  -7  -2   8      253.84      260.42      9.21 o 
  -6  -2   8        0.29       -1.02      1.77 o 
  -5  -2   8       77.59       77.99      6.00 o 
  -4  -2   8       87.90       81.07      5.80 o 
  -3  -2   8        4.99        5.92      1.57 o 
  -2  -2   8      259.22      275.60      8.17 o 
  -1  -2   8        0.05        0.43      1.08 o 
   0  -2   8        5.65        9.63      1.40 o 
   1  -2   8       16.78       20.23      1.55 o 
   2  -2   8      503.16      494.00      6.30 o 
   3  -2   8       40.02       38.81      2.07 o 
   4  -2   8      424.86      412.79      5.88 o 
   5  -2   8      118.24      117.84      3.84 o 
   6  -2   8        0.99       -1.36      1.65 o 
   7  -2   8      230.06      243.40     11.64 o 
   8  -2   8      110.29      110.48      5.61 o 
   9  -2   8      260.15      256.88      9.16 o 
  10  -2   8      166.33      157.34      8.03 o 
  11  -2   8        2.41        4.33      3.09 o 
  12  -2   8       31.98       37.69      8.04 o 
  13  -2   8       19.88       19.53      5.04 o 
  14  -2   8        0.32        4.38      4.16 o 
  15  -2   8       15.57       18.26      6.59 o 
 -12  -1   8      141.10      143.27      9.30 o 
 -11  -1   8        8.69       12.12      4.02 o 
 -10  -1   8       53.06       54.11      6.22 o 
  -9  -1   8        6.97        4.13      3.00 o 
  -8  -1   8      161.76      180.27      7.60 o 
  -7  -1   8       37.54       30.48      3.59 o 
  -6  -1   8       19.33       15.31      2.77 o 
  -5  -1   8        0.02        0.99      1.81 o 
  -4  -1   8        5.18        5.70      2.20 o 
  -3  -1   8        8.30        4.09      1.40 o 
  -2  -1   8     2150.25     2254.45     25.09 o 
  -1  -1   8     2265.04     2314.78     22.40 o 
   0  -1   8        0.23        1.53      0.94 o 
   1  -1   8     1681.47     1675.89     13.75 o 
   2  -1   8      215.61      224.57      3.51 o 
   3  -1   8      361.77      361.53      5.28 o 
   4  -1   8      129.69      133.40      3.22 o 
   5  -1   8     1362.22     1348.09     15.23 o 
   6  -1   8        8.05        8.47      1.95 o 
   7  -1   8        5.00        4.05      1.85 o 
   8  -1   8       45.52       45.65      3.72 o 
   9  -1   8      847.93      859.59     17.66 o 
  10  -1   8       99.01       93.72      7.32 o 
  11  -1   8        3.45        6.19      2.99 o 
  12  -1   8      131.35      133.35      7.77 o 
  13  -1   8       93.31       89.53      7.02 o 
  14  -1   8        8.05        4.16      3.97 o 
  15  -1   8       22.89       19.27      5.28 o 
 -12   0   8       14.35        9.26      4.13 o 
 -11   0   8        9.13        7.14      3.74 o 
 -10   0   8       78.94       84.23      6.97 o 
  -9   0   8       63.08       62.57      5.91 o 
  -8   0   8      236.76      237.37      8.42 o 
  -7   0   8        4.18        3.66      2.11 o 
  -6   0   8        1.57        3.02      1.90 o 
  -5   0   8       36.04       34.23      3.08 o 
  -4   0   8       73.60       75.32      3.84 o 
  -3   0   8     3561.79     3657.38     34.23 o 
  -2   0   8       15.74       14.49      1.47 o 
  -1   0   8        0.80        0.76      0.91 o 
   0   0   8      170.12      156.44      3.17 o 
   1   0   8     1115.21     1127.51     11.96 o 
   2   0   8      192.99      181.11      3.23 o 
   3   0   8      353.40      332.99      4.70 o 
   4   0   8       20.86       19.19      1.93 o 
   5   0   8       13.21        7.56      1.44 o 
   6   0   8     1295.51     1289.38     15.98 o 
   7   0   8     1005.32     1010.09     16.18 o 
   8   0   8      504.76      503.57     11.89 o 
   9   0   8      228.19      227.07      7.95 o 
  10   0   8       10.59        9.23      2.75 o 
  11   0   8       93.04       96.79      6.23 o 
  12   0   8        0.85       -0.57      2.40 o 
  13   0   8       51.55       58.88      6.28 o 
  14   0   8        1.79       -0.62      3.11 o 
  15   0   8       30.85       35.15      5.86 o 
  16   0   8        0.27       -0.50      4.68 o 
 -12   1   8        1.77       -2.40      3.51 o 
 -11   1   8       35.81       30.15      5.60 o 
 -10   1   8       10.14        9.57      3.50 o 
  -9   1   8       98.66      116.03      9.03 o 
  -8   1   8        1.18        0.39      2.53 o 
  -7   1   8        1.60        4.47      2.14 o 
  -6   1   8      144.51      135.33      5.57 o 
  -5   1   8        0.23        1.20      1.61 o 
  -4   1   8        4.59        3.58      1.53 o 
  -3   1   8     1781.14     1792.52     18.71 o 
  -2   1   8      809.61      782.72      9.05 o 
  -1   1   8      562.95      561.41      7.43 o 
   0   1   8     1082.64     1031.11     10.15 o 
   1   1   8        0.00        0.06      0.75 o 
   2   1   8      774.91      789.57      8.34 o 
   3   1   8       11.86       10.58      1.10 o 
   4   1   8      505.28      509.24      6.42 o 
   5   1   8        1.58        0.54      1.04 o 
   6   1   8       64.78       68.18      2.73 o 
   7   1   8     1052.88     1042.85     15.04 o 
   8   1   8      213.86      227.05      7.39 o 
   9   1   8      561.87      572.53     12.87 o 
  10   1   8       80.72       84.99      5.32 o 
  11   1   8      199.81      191.96      7.66 o 
  12   1   8      176.33      170.89      7.67 o 
  13   1   8        7.71        6.85      3.09 o 
  14   1   8       39.33       35.85      4.74 o 
  15   1   8       18.47       21.73      4.78 o 
  16   1   8      338.99      376.19     26.52 o 
 -12   2   8        6.86       10.78      5.72 o 
 -11   2   8      115.83      127.81     11.45 o 
 -10   2   8       49.85       37.81      4.80 o 
  -9   2   8      216.32      250.95      9.24 o 
  -8   2   8       78.72       64.58      4.80 o 
  -7   2   8       96.94       96.70      6.28 o 
  -6   2   8        0.65        3.63      1.88 o 
  -5   2   8      144.39      160.85      6.94 o 
  -4   2   8      598.29      634.94     11.03 o 
  -3   2   8      110.53      103.81      3.17 o 
  -2   2   8       81.63       92.25      3.32 o 
  -1   2   8        3.66        2.64      0.87 o 
   0   2   8      842.75      820.81      8.46 o 
   1   2   8        0.15        0.12      0.74 o 
   2   2   8       71.83       73.77      2.18 o 
   3   2   8        5.73       12.12      1.11 o 
   4   2   8      615.52      675.54      7.53 o 
   5   2   8      421.56      395.47      5.35 o 
   6   2   8      909.78      927.88     13.19 o 
   7   2   8      825.11      797.98     10.94 o 
   8   2   8      105.40       94.59      4.45 o 
   9   2   8       71.49       72.87      5.68 o 
  10   2   8       53.61       56.53      4.28 o 
  11   2   8      433.40      426.92     11.86 o 
  12   2   8       85.19       89.45      7.43 o 
  13   2   8       83.70       97.98     11.87 o 
  14   2   8       56.48       54.03      5.21 o 
  15   2   8        4.01        0.15      3.20 o 
  16   2   8       15.03       19.37      5.31 o 
 -11   3   8       12.55       13.00      5.98 o 
 -10   3   8       19.06       22.25      4.10 o 
  -9   3   8        6.71        3.66      2.82 o 
  -8   3   8       78.61       73.02      5.54 o 
  -7   3   8       75.16       71.90      6.92 o 
  -6   3   8        9.28        7.97      2.72 o 
  -5   3   8       70.73       62.60      4.27 o 
  -4   3   8      116.66      120.16      5.26 o 
  -3   3   8      416.03      409.77      5.71 o 
  -2   3   8      727.29      707.50      8.51 o 
  -1   3   8     2260.86     2236.28     19.87 o 
   0   3   8       32.33       36.28      1.53 o 
   1   3   8       25.61       27.48      1.72 o 
   2   3   8       72.97       77.58      2.66 o 
   3   3   8     2064.27     2121.41     19.98 o 
   4   3   8      246.80      262.38      4.81 o 
   5   3   8      298.75      280.50      5.01 o 
   6   3   8        0.84        2.39      1.25 o 
   7   3   8      703.98      744.44     11.33 o 
   8   3   8       20.05       23.15      2.76 o 
   9   3   8       81.45       72.25      4.01 o 
  10   3   8      119.71      121.17      5.17 o 
  11   3   8       92.78       98.51      5.28 o 
  12   3   8      208.45      199.92      8.47 o 
  13   3   8        5.78        8.73      3.01 o 
  14   3   8       40.76       43.32      5.03 o 
  15   3   8      264.36      262.81     10.87 o 
  16   3   8       40.41       39.07      6.19 o 
  17   3   8        3.48        2.85      5.61 o 
 -11   4   8        0.30        2.55      3.46 o 
 -10   4   8      188.24      203.58     11.09 o 
  -9   4   8        0.01        0.14      2.66 o 
  -8   4   8       69.30       56.78      5.36 o 
  -7   4   8        0.33        1.06      2.15 o 
  -6   4   8        6.82        5.64      2.47 o 
  -5   4   8      101.22      103.03      4.95 o 
  -4   4   8      214.15      212.37      6.13 o 
  -3   4   8      182.47      189.54      4.14 o 
  -2   4   8      447.33      468.62      6.57 o 
  -1   4   8      899.64      888.75     10.00 o 
   0   4   8      487.14      493.02      5.54 o 
   1   4   8       11.93       12.91      1.45 o 
   2   4   8      149.89      127.89      2.70 o 
   3   4   8       39.26       42.34      2.09 o 
   4   4   8      454.50      440.94      5.92 o 
   5   4   8      601.01      589.61      7.94 o 
   6   4   8       39.30       43.43      2.94 o 
   7   4   8      306.81      327.19      7.40 o 
   8   4   8       35.17       25.78      2.93 o 
   9   4   8      145.69      148.32      5.18 o 
  10   4   8      336.58      324.65      9.13 o 
  11   4   8       32.66       18.10      3.48 o 
  12   4   8       52.27       59.27      4.65 o 
  13   4   8       52.23       51.42      7.26 o 
  14   4   8       69.33       73.56      5.75 o 
  15   4   8       78.13       72.58     12.72 o 
  16   4   8      154.96      157.33      8.89 o 
  17   4   8      117.62      114.26     12.37 o 
 -11   5   8       13.43       10.47      5.36 o 
 -10   5   8       23.04       10.70      3.86 o 
  -9   5   8       36.80       45.51      5.13 o 
  -8   5   8       43.82       40.03      5.43 o 
  -7   5   8       16.73       16.81      4.15 o 
  -6   5   8        5.06        4.88      2.52 o 
  -5   5   8        7.14        5.14      2.34 o 
  -4   5   8      322.44      315.50      7.73 o 
  -3   5   8      198.64      197.75      4.61 o 
  -2   5   8      772.20      769.08      9.32 o 
  -1   5   8      371.52      380.04      5.75 o 
   0   5   8      439.83      434.85      5.46 o 
   1   5   8       89.94      105.68      2.67 o 
   2   5   8     1029.52      999.64      9.86 o 
   3   5   8       25.95       17.82      1.75 o 
   4   5   8      139.42      138.57      3.06 o 
   5   5   8      958.01      937.26     12.69 o 
   6   5   8      365.52      354.73      7.58 o 
   7   5   8        0.03       -0.53      1.22 o 
   8   5   8      158.70      142.96      5.52 o 
   9   5   8      331.11      335.36      8.64 o 
  10   5   8       35.76       46.99      4.52 o 
  11   5   8       37.62       36.97      2.81 o 
  12   5   8      365.60      348.79     13.20 o 
  13   5   8       75.77       86.97      5.56 o 
  14   5   8      413.14      405.52     10.94 o 
  15   5   8       53.27       53.47      5.05 o 
  16   5   8       11.33        5.45      3.85 o 
  17   5   8        0.29        1.76      3.30 o 
 -10   6   8        0.01        3.19      3.44 o 
  -9   6   8       35.30       31.08      7.61 o 
  -8   6   8        5.83        9.75      3.57 o 
  -7   6   8       33.70       24.07      4.06 o 
  -6   6   8       36.02       29.13      4.02 o 
  -5   6   8       80.97       70.50      6.77 o 
  -4   6   8      347.77      359.21      9.91 o 
  -3   6   8      163.33      157.80      3.85 o 
  -2   6   8      796.64      797.22     12.79 o 
  -1   6   8      634.83      648.33      8.28 o 
   0   6   8        3.69        4.56      1.28 o 
   1   6   8      263.99      252.96      4.00 o 
   2   6   8      162.51      175.98      3.31 o 
   3   6   8      137.72      119.48      3.44 o 
   4   6   8       83.36       75.05      3.33 o 
   5   6   8      397.20      432.56      8.18 o 
   6   6   8      246.17      247.44      6.91 o 
   7   6   8      420.13      409.07      8.40 o 
   8   6   8       43.70       58.24      3.95 o 
   9   6   8       46.64       40.90      3.57 o 
  10   6   8       29.39       25.62      3.13 o 
  11   6   8        3.49        4.83      2.13 o 
  12   6   8      211.23      204.96     11.64 o 
  13   6   8      107.29      106.00      5.31 o 
  14   6   8        8.62        2.39      2.20 o 
  15   6   8      643.10      699.83     15.20 o 
  16   6   8       98.33      104.25      6.27 o 
  17   6   8       36.50       31.49      4.43 o 
 -10   7   8        3.85        5.84      5.15 o 
  -9   7   8       28.79       28.54      7.38 o 
  -8   7   8       33.49       40.69      5.55 o 
  -7   7   8       86.52      104.67      7.61 o 
  -6   7   8        3.76        1.70      2.66 o 
  -5   7   8       32.48       27.97      3.86 o 
  -4   7   8       36.52       30.47      3.69 o 
  -3   7   8      169.79      177.60      4.41 o 
  -2   7   8       42.81       46.13      3.72 o 
  -1   7   8      178.49      177.71      5.28 o 
   0   7   8        4.94        3.01      1.38 o 
   1   7   8       96.48       95.22      2.88 o 
   2   7   8      183.07      176.45      3.96 o 
   3   7   8        0.11        0.20      1.02 o 
   4   7   8      261.73      256.62      5.75 o 
   5   7   8      178.53      169.83      5.99 o 
   6   7   8      793.59      804.19     14.60 o 
   7   7   8     1037.01      940.32     16.36 o 
   8   7   8        2.44        2.97      1.77 o 
   9   7   8       92.88       96.08      4.76 o 
  10   7   8       76.50       86.96      4.57 o 
  11   7   8      632.53      635.02     14.04 o 
  12   7   8       38.29       38.77      3.55 o 
  13   7   8      474.05      467.96     11.21 o 
  14   7   8        7.14       10.54      2.72 o 
  15   7   8       23.16       22.03      4.76 o 
  16   7   8       70.01       54.47      4.74 o 
  -9   8   8        4.75        0.08      4.14 o 
  -8   8   8        1.87        5.13      3.99 o 
  -7   8   8        3.74        1.53      3.42 o 
  -6   8   8       14.51        5.38      3.46 o 
  -5   8   8       15.99       15.93      4.80 o 
  -4   8   8      780.46      789.59     22.14 o 
  -3   8   8      140.15      147.70      4.84 o 
  -2   8   8      554.55      570.05     10.74 o 
  -1   8   8       23.68       18.21      2.33 o 
   0   8   8        0.14        1.30      1.58 o 
   1   8   8       30.15       24.50      2.44 o 
   2   8   8      252.61      235.35      5.18 o 
   3   8   8       21.61       18.80      2.48 o 
   4   8   8      143.84      148.85      4.46 o 
   5   8   8        7.96        7.81      1.91 o 
   6   8   8     1585.77     1584.23     22.49 o 
   7   8   8        8.08        7.03      2.01 o 
   8   8   8      116.09      125.01      6.82 o 
   9   8   8      105.14       89.88      7.77 o 
  10   8   8       34.23       28.49      3.19 o 
  11   8   8        0.05        0.06      1.82 o 
  12   8   8      134.61      139.14      8.46 o 
  13   8   8       16.50       12.14      3.50 o 
  14   8   8      890.97     1003.64     21.06 o 
  15   8   8       27.25       24.01      3.65 o 
  16   8   8       94.48       95.97      5.86 o 
  -8   9   8        3.21       -0.57      6.23 o 
  -7   9   8       15.26        3.90      5.71 o 
  -6   9   8        3.12        4.14      5.27 o 
  -5   9   8      135.14      126.26     10.01 o 
  -4   9   8       47.19       44.72      7.39 o 
  -3   9   8        5.11        7.16      2.09 o 
  -2   9   8       82.57       80.14      4.84 o 
  -1   9   8      140.90      137.24      5.68 o 
   0   9   8        0.18        1.10      1.70 o 
   1   9   8       14.18       21.02      3.14 o 
   2   9   8        1.06        0.89      1.48 o 
   3   9   8      162.07      176.08      5.33 o 
   4   9   8       78.40       77.78      4.71 o 
   5   9   8     3577.18     3536.90     51.72 o 
   6   9   8      384.36      365.13      9.43 o 
   7   9   8      367.88      359.15      9.44 o 
   8   9   8       16.33       14.64      2.67 o 
   9   9   8      200.72      203.44      7.07 o 
  10   9   8      438.56      433.85     10.80 o 
  11   9   8       76.60       71.43      4.52 o 
  12   9   8      284.14      298.53     13.89 o 
  13   9   8        2.22        5.88      2.66 o 
  14   9   8      153.08      144.66      7.11 o 
  15   9   8      593.27      660.08     16.26 o 
  16   9   8        1.26        1.04      2.78 o 
  -8  10   8        9.11        2.07     10.54 o 
  -7  10   8       34.36       56.54     16.00 o 
  -6  10   8        0.45       -3.12      7.27 o 
  -5  10   8       93.89       87.68     16.68 o 
  -4  10   8      101.72       92.97     11.13 o 
  -3  10   8      395.02      410.02     12.55 o 
  -2  10   8        2.88        2.59      2.11 o 
  -1  10   8       54.68       48.42      4.02 o 
   0  10   8       49.97       50.41      4.47 o 
   1  10   8      698.68      651.73     18.38 o 
   2  10   8      116.60      103.16      5.10 o 
   3  10   8      791.05      758.66     12.05 o 
   4  10   8      360.02      370.73      7.20 o 
   5  10   8      333.47      307.33      9.15 o 
   6  10   8      102.78       99.22      5.31 o 
   7  10   8      167.41      170.96      8.73 o 
   8  10   8       32.36       38.29      3.87 o 
   9  10   8        8.83        7.94      2.85 o 
  10  10   8        2.78        1.65      2.27 o 
  11  10   8       27.97       19.01      4.57 o 
  12  10   8       19.56       28.42      4.20 o 
  13  10   8      291.66      316.02     10.97 o 
  14  10   8        0.21        2.38      2.88 o 
  15  10   8      451.02      497.24     14.27 o 
  16  10   8       53.89       51.95      5.30 o 
  -7  11   8        0.43       10.39     10.80 o 
  -6  11   8        2.46        1.54      9.52 o 
  -5  11   8       17.76       15.89      9.64 o 
  -4  11   8       66.74       59.93     14.34 o 
  -3  11   8        0.02        1.54      3.07 o 
  -2  11   8       25.90       23.70      5.50 o 
  -1  11   8       34.25       34.83      4.22 o 
   0  11   8       64.48       77.38      5.59 o 
   1  11   8        1.11        1.26      2.30 o 
   2  11   8       11.17       17.27      2.90 o 
   3  11   8      108.20      110.67      5.65 o 
   4  11   8     2101.22     2078.87     27.42 o 
   5  11   8      759.04      775.18     21.64 o 
   6  11   8       21.01       25.41      3.43 o 
   7  11   8      152.28      145.88     15.80 o 
   8  11   8      127.64      123.74     10.13 o 
   9  11   8      152.97      170.45      8.92 o 
  10  11   8       11.45        9.43      3.23 o 
  11  11   8      830.26      863.08     23.22 o 
  12  11   8      166.41      189.95      8.96 o 
  13  11   8      693.64      724.12     18.47 o 
  14  11   8      224.18      221.04     16.31 o 
  15  11   8       86.49       79.10      6.47 o 
  16  11   8       93.60       96.22      7.05 o 
  -6  12   8        6.30       11.26     10.58 o 
  -5  12   8       14.47       22.96     10.80 o 
  -4  12   8      353.39      407.81     30.46 o 
  -3  12   8       40.12       27.85      8.39 o 
  -2  12   8       57.16       67.64      5.12 o 
  -1  12   8        1.28        1.88      2.75 o 
   0  12   8      215.44      239.34      9.39 o 
   1  12   8      115.55      104.11      6.57 o 
   2  12   8      178.09      168.68      7.04 o 
   3  12   8        2.06        1.49      2.38 o 
   4  12   8       38.26       43.34      3.71 o 
   5  12   8       21.63       26.64      4.25 o 
   6  12   8       55.65       59.35      6.83 o 
   7  12   8      155.09      150.74      8.16 o 
   8  12   8       57.08       50.82      5.46 o 
   9  12   8       37.00       29.54      4.70 o 
  10  12   8       20.66       21.49      4.28 o 
  11  12   8        0.03       -0.36      2.88 o 
  12  12   8      250.44      271.63     20.35 o 
  13  12   8        4.16        6.22      3.55 o 
  14  12   8       68.42       72.66      8.51 o 
  15  12   8        2.21        2.30      3.44 o 
  16  12   8      177.00      167.07     12.85 o 
  -5  13   8       57.03       29.36     13.48 o 
  -4  13   8       14.07       13.25     10.92 o 
  -3  13   8        4.77       17.66     10.62 o 
  -2  13   8        0.05       -0.32      2.89 o 
  -1  13   8        5.06        5.31      3.96 o 
   0  13   8       31.03       31.62      4.51 o 
   1  13   8      104.92      120.30      7.34 o 
   2  13   8        0.00        4.06      2.79 o 
   3  13   8      874.07      855.14     27.08 o 
   4  13   8      676.62      697.85     17.38 o 
   5  13   8       17.44       13.40      3.71 o 
   6  13   8      160.65      181.28     11.11 o 
   7  13   8       74.91       62.11      8.09 o 
   8  13   8      267.73      290.53     15.77 o 
   9  13   8        0.50        3.88      3.07 o 
  10  13   8      151.61      144.21     12.99 o 
  11  13   8       65.80       54.73      8.38 o 
  12  13   8      566.71      598.77     17.54 o 
  13  13   8      201.89      206.73     10.31 o 
  14  13   8       87.19       94.58      7.69 o 
  15  13   8       72.50       79.13      7.26 o 
  16  13   8       39.23       33.99      5.97 o 
  -3  14   8        0.36       11.29     10.28 o 
  -2  14   8        1.83       -3.42      3.85 o 
  -1  14   8       56.52       57.57      5.65 o 
   0  14   8        0.89        0.21      3.19 o 
   1  14   8       15.80        6.67      4.05 o 
   2  14   8       10.35        9.52      4.34 o 
   3  14   8       79.68       73.01      6.83 o 
   4  14   8       85.55       77.77      7.77 o 
   5  14   8        3.86        4.39      3.43 o 
   6  14   8       39.07       36.39      6.63 o 
   7  14   8        3.46        3.29      4.13 o 
   8  14   8        0.81        5.03      4.14 o 
   9  14   8       38.89       37.43      6.49 o 
  10  14   8       10.51        5.21      6.61 o 
  11  14   8      112.81      143.09     13.91 o 
  12  14   8       46.51       41.89      6.96 o 
  13  14   8       13.56       11.59      5.16 o 
  14  14   8        0.12        0.69      4.54 o 
  15  14   8       70.97       72.81      9.54 o 
  -2  15   8        9.33       11.67      5.91 o 
  -1  15   8        6.20       10.28      6.10 o 
   0  15   8       52.73       55.87      9.90 o 
   1  15   8        1.47        4.36      4.36 o 
   2  15   8      342.70      351.94     14.81 o 
   3  15   8      150.24      148.91      8.87 o 
   4  15   8       19.78       16.23      4.81 o 
   5  15   8       93.39       92.86      9.54 o 
   6  15   8      358.76      323.52     21.42 o 
   7  15   8        0.02       -0.34      3.96 o 
   8  15   8       11.28        9.37      4.83 o 
   9  15   8       30.86       20.68      5.98 o 
  10  15   8        2.00        2.45      4.36 o 
  11  15   8      185.37      207.89     30.02 o 
  12  15   8      143.44      140.22     11.39 o 
  13  15   8       44.26       49.34      7.77 o 
  14  15   8      150.40      151.13     11.65 o 
   0  16   8        1.41        4.14      6.32 o 
   1  16   8        5.41        4.37      6.48 o 
   2  16   8      178.92      148.70     15.28 o 
   3  16   8        0.02        7.64      7.23 o 
   4  16   8      139.37      130.71      9.08 o 
   5  16   8        9.99       14.15      5.86 o 
   6  16   8       32.07       38.66     11.90 o 
   7  16   8       64.10       80.23      9.94 o 
   8  16   8        3.12        9.05      5.47 o 
   9  16   8        0.00        4.06      5.02 o 
  10  16   8      141.39      143.40     18.67 o 
  11  16   8       98.08       85.53     17.09 o 
  12  16   8       31.34       34.30     10.48 o 
  13  16   8       11.55       11.33      5.66 o 
   2  17   8       36.72       31.89      9.79 o 
   3  17   8        1.44       -5.84      6.36 o 
   4  17   8       73.03       63.08      9.58 o 
   5  17   8      102.87      100.95     15.21 o 
   6  17   8        2.15       -6.32      8.21 o 
   7  17   8       62.49       47.24     13.29 o 
   8  17   8       31.54       28.98      7.38 o 
   9  17   8        6.51        7.91      5.88 o 
  10  17   8       55.64       47.22      8.68 o 
  11  17   8        9.81        3.20      5.51 o 
  -5 -11   9        1.02       16.00     10.47 o 
  -4 -11   9        1.02       -1.69      7.94 o 
  -3 -11   9       26.56       11.95      5.90 o 
  -2 -11   9        0.63        1.32      4.64 o 
  -1 -11   9       18.13       17.79      5.74 o 
   0 -11   9        0.24        3.23      3.27 o 
   1 -11   9        0.01        3.01      3.42 o 
   2 -11   9       11.92        7.40      3.81 o 
   3 -11   9       22.79       15.53      5.55 o 
  -7 -10   9        8.50        9.77      6.50 o 
  -6 -10   9       18.36        7.11      9.07 o 
  -5 -10   9        0.59        4.33      8.21 o 
  -4 -10   9       47.24       47.20      8.49 o 
  -3 -10   9       47.47       43.02      6.88 o 
  -2 -10   9      117.01      118.38     16.25 o 
  -1 -10   9        6.18        0.82      4.03 o 
   0 -10   9       60.28       65.96      5.56 o 
   1 -10   9        1.82        0.66      3.07 o 
   2 -10   9      138.92      114.91      7.73 o 
   3 -10   9        4.38        6.74      3.60 o 
   4 -10   9      116.62      138.48      7.41 o 
   5 -10   9      114.82      136.88     13.72 o 
   6 -10   9        0.01        1.29      6.25 o 
  -8  -9   9       10.97        5.26      5.68 o 
  -7  -9   9       31.05       12.23      5.95 o 
  -6  -9   9        0.79        1.46      9.15 o 
  -5  -9   9       30.24       16.38      9.56 o 
  -4  -9   9      120.66      126.53     17.51 o 
  -3  -9   9        6.17        5.64      4.02 o 
  -2  -9   9      109.84      104.05     17.83 o 
  -1  -9   9       39.78       40.65      4.31 o 
   0  -9   9        4.03       -0.20      2.68 o 
   1  -9   9        8.92        8.58      4.71 o 
   2  -9   9      174.49      174.74     13.48 o 
   3  -9   9       39.38       38.14      3.77 o 
   4  -9   9        2.85        2.96      2.53 o 
   5  -9   9        1.97        1.05      3.59 o 
   6  -9   9       70.59       53.68      9.80 o 
   7  -9   9       13.05       11.64      5.41 o 
  -9  -8   9       69.17       62.75     11.90 o 
  -8  -8   9        3.86        4.87      5.29 o 
  -7  -8   9       68.21       65.97     13.29 o 
  -6  -8   9       38.13       35.63      7.18 o 
  -5  -8   9       53.25       39.54      7.46 o 
  -4  -8   9       20.83       19.91      9.45 o 
  -3  -8   9      121.45      131.43      9.10 o 
  -2  -8   9       90.75       88.72     11.80 o 
  -1  -8   9        6.35        1.63      2.40 o 
   0  -8   9       40.22       40.75      4.09 o 
   1  -8   9      378.99      417.16     12.35 o 
   2  -8   9       66.61       60.33      4.19 o 
   3  -8   9      264.02      276.27      7.56 o 
   4  -8   9      213.79      227.30      6.91 o 
   5  -8   9       18.27       12.18      3.70 o 
   6  -8   9       11.36       10.11      4.19 o 
   7  -8   9        0.74       -0.52      3.58 o 
   8  -8   9      111.07      112.17     13.62 o 
   9  -8   9        0.35        7.66      7.27 o 
 -10  -7   9        2.77        2.41      5.40 o 
  -9  -7   9        1.20        4.46      5.50 o 
  -8  -7   9       48.06       40.84     11.12 o 
  -7  -7   9        4.35        3.86      5.63 o 
  -6  -7   9        0.20        3.17      3.69 o 
  -5  -7   9      138.73      141.80      9.45 o 
  -4  -7   9        2.69        9.42      3.86 o 
  -3  -7   9       71.09       74.57      5.96 o 
  -2  -7   9      135.15      153.67      7.36 o 
  -1  -7   9        5.38        4.37      2.30 o 
   0  -7   9       11.11        8.16      2.17 o 
   1  -7   9        1.45       -0.97      1.86 o 
   2  -7   9      168.30      172.72      5.88 o 
   3  -7   9        3.93        2.65      2.06 o 
   4  -7   9       18.04       11.52      2.66 o 
   5  -7   9       79.05       76.44      5.97 o 
   6  -7   9        1.60        5.05      3.18 o 
   7  -7   9        8.80        9.85      3.79 o 
   8  -7   9       36.42       51.82      9.93 o 
   9  -7   9        2.35        0.33      6.28 o 
  10  -7   9        6.23       13.78      8.13 o 
 -10  -6   9       49.05       52.33     26.43 o 
  -9  -6   9       81.04       99.42      9.02 o 
  -8  -6   9      168.19      195.07     36.67 o 
  -7  -6   9       44.96       37.54      7.65 o 
  -6  -6   9      125.25      137.24      9.05 o 
  -5  -6   9        7.26        2.93      3.31 o 
  -4  -6   9      214.35      200.87     10.14 o 
  -3  -6   9        9.97        6.84      2.98 o 
  -2  -6   9      154.49      165.18      5.75 o 
  -1  -6   9       43.59       40.77      3.25 o 
   0  -6   9      683.24      708.01     11.79 o 
   1  -6   9      154.67      152.40      5.24 o 
   2  -6   9      646.27      630.94     14.58 o 
   3  -6   9      101.34       90.07      4.44 o 
   4  -6   9       16.86       14.82      2.72 o 
   5  -6   9        4.20        5.01      2.07 o 
   6  -6   9       75.01       80.79      6.01 o 
   7  -6   9        3.46        0.40      3.59 o 
   8  -6   9       28.35       21.28      4.59 o 
   9  -6   9        7.11        6.53      4.15 o 
  10  -6   9        7.19        8.19      4.63 o 
  11  -6   9       57.42       51.90      7.12 o 
 -11  -5   9        0.50        1.72      4.24 o 
 -10  -5   9       56.80       64.16      7.62 o 
  -9  -5   9       14.16       14.39      4.69 o 
  -8  -5   9       10.82        7.38      3.83 o 
  -7  -5   9        9.19        6.25      4.22 o 
  -6  -5   9      409.53      439.09     14.73 o 
  -5  -5   9      249.60      260.47     10.93 o 
  -4  -5   9       17.99       14.82      3.80 o 
  -3  -5   9      107.79      107.26      6.28 o 
  -2  -5   9       71.97       78.80      5.25 o 
  -1  -5   9        0.16        0.77      1.52 o 
   0  -5   9        8.33        8.10      1.86 o 
   1  -5   9      279.62      274.39      6.65 o 
   2  -5   9       10.96        7.13      1.92 o 
   3  -5   9       33.23       30.75      2.82 o 
   4  -5   9       73.70       70.83      6.41 o 
   5  -5   9       16.85       12.07      2.20 o 
   6  -5   9       59.90       62.41      3.72 o 
   7  -5   9       12.93       12.89      3.43 o 
   8  -5   9       40.84       45.30      5.54 o 
   9  -5   9       64.38       58.44      6.46 o 
  10  -5   9      372.49      431.63     14.53 o 
  11  -5   9        9.68        4.92      4.18 o 
  12  -5   9        7.12        6.64      4.57 o 
 -11  -4   9       15.03       17.10      5.49 o 
 -10  -4   9       56.32       50.78     10.48 o 
  -9  -4   9      192.16      216.24     19.69 o 
  -8  -4   9       93.66       89.59      7.98 o 
  -7  -4   9       82.71      106.92     10.55 o 
  -6  -4   9        1.52        2.56      2.99 o 
  -5  -4   9      239.86      251.06     10.67 o 
  -4  -4   9        6.60        8.74      3.11 o 
  -3  -4   9      179.37      181.62     11.36 o 
  -2  -4   9       54.55       48.38      3.12 o 
  -1  -4   9      490.32      495.39     12.11 o 
   0  -4   9      245.45      244.19      5.96 o 
   1  -4   9      515.78      511.19      9.24 o 
   2  -4   9      298.93      304.71      6.87 o 
   3  -4   9        3.62        2.07      1.51 o 
   4  -4   9      158.53      139.55      5.12 o 
   5  -4   9       87.77       87.53      3.26 o 
   6  -4   9       47.18       37.85      3.22 o 
   7  -4   9      167.50      160.74      7.37 o 
   8  -4   9        9.33        3.80      2.96 o 
   9  -4   9        2.49        2.43      3.14 o 
  10  -4   9      409.13      429.64     13.93 o 
  11  -4   9       18.26       31.42      6.74 o 
  12  -4   9       16.16        7.43      5.43 o 
  13  -4   9      125.22      166.58     13.81 o 
 -11  -3   9       95.42       92.16      9.02 o 
 -10  -3   9        0.15        0.42      3.69 o 
  -9  -3   9      174.06      167.00     19.16 o 
  -8  -3   9        5.68        4.93      4.29 o 
  -7  -3   9      106.02      123.11      9.46 o 
  -6  -3   9      230.68      239.14     10.56 o 
  -5  -3   9       77.10       76.62      6.58 o 
  -4  -3   9       70.44       64.63      5.97 o 
  -3  -3   9       37.94       34.92      4.63 o 
  -2  -3   9        0.99        0.15      1.22 o 
  -1  -3   9       71.62       75.37      3.38 o 
   0  -3   9      513.13      491.90      8.68 o 
   1  -3   9      213.58      222.36      5.80 o 
   2  -3   9       58.21       60.78      2.78 o 
   3  -3   9      180.31      188.67      4.28 o 
   4  -3   9       98.49       96.91      3.81 o 
   5  -3   9       56.01       58.68      2.74 o 
   6  -3   9       42.03       38.02      3.07 o 
   7  -3   9       66.56       62.36      4.92 o 
   8  -3   9       46.56       57.00      9.25 o 
   9  -3   9       27.77       30.72      4.66 o 
  10  -3   9      129.36      122.21      7.89 o 
  11  -3   9       16.56       15.54      4.06 o 
  12  -3   9        2.43        6.62      3.66 o 
  13  -3   9        9.93        5.98      3.97 o 
  14  -3   9       15.12       10.81      6.14 o 
 -11  -2   9        1.94        2.49      3.66 o 
 -10  -2   9       53.34       51.48      6.11 o 
  -9  -2   9      177.82      180.27     14.13 o 
  -8  -2   9       62.50       56.24      5.63 o 
  -7  -2   9        3.59        0.96      2.85 o 
  -6  -2   9      381.43      361.08     14.62 o 
  -5  -2   9        0.02        3.09      2.66 o 
  -4  -2   9      376.07      373.35     12.07 o 
  -3  -2   9       12.69       13.89      3.65 o 
  -2  -2   9      119.83      126.21      5.12 o 
  -1  -2   9      569.14      591.31     12.59 o 
   0  -2   9      671.89      643.26      9.32 o 
   1  -2   9      342.13      342.76      7.37 o 
   2  -2   9       89.18       93.63      3.40 o 
   3  -2   9       91.05       84.92      2.86 o 
   4  -2   9        9.50        8.09      1.41 o 
   5  -2   9       10.34       10.83      1.36 o 
   6  -2   9      158.32      155.32      4.98 o 
   7  -2   9        1.42        2.17      2.06 o 
   8  -2   9       43.59       41.38      4.67 o 
   9  -2   9      584.89      619.96     17.56 o 
  10  -2   9      176.65      202.10      9.06 o 
  11  -2   9        1.95        5.00      3.15 o 
  12  -2   9      130.98      144.71     11.59 o 
  13  -2   9        7.30        4.19      3.65 o 
  14  -2   9       30.05       24.98      5.38 o 
 -11  -1   9       48.26       51.22      6.31 o 
 -10  -1   9       87.61       86.63      7.29 o 
  -9  -1   9        6.69        3.99      3.16 o 
  -8  -1   9      103.77      112.99      7.29 o 
  -7  -1   9       57.87       62.29      5.62 o 
  -6  -1   9        6.50        3.96      2.54 o 
  -5  -1   9        0.43        0.43      2.34 o 
  -4  -1   9       54.12       57.90      5.53 o 
  -3  -1   9        3.24        2.86      2.12 o 
  -2  -1   9       22.12       24.36      1.88 o 
  -1  -1   9       11.84       11.40      1.54 o 
   0  -1   9     1152.30     1167.69     13.32 o 
   1  -1   9        2.01        5.89      1.33 o 
   2  -1   9       89.89       93.63      2.99 o 
   3  -1   9       14.95       10.73      1.32 o 
   4  -1   9      285.09      276.67      4.97 o 
   5  -1   9      105.24       94.82      4.11 o 
   6  -1   9      116.42      111.73      4.63 o 
   7  -1   9      651.77      661.28     13.20 o 
   8  -1   9        0.94       -0.85      1.83 o 
   9  -1   9      232.85      230.16      9.94 o 
  10  -1   9      181.12      210.76     12.52 o 
  11  -1   9       36.31       31.26      5.56 o 
  12  -1   9        8.20        4.53      3.35 o 
  13  -1   9      206.61      228.68     10.40 o 
  14  -1   9       49.96       45.36      5.98 o 
  15  -1   9        0.16        2.27      4.29 o 
 -11   0   9       92.76       94.66      7.81 o 
 -10   0   9      115.46      126.51      8.48 o 
  -9   0   9        6.70        5.81      3.41 o 
  -8   0   9        5.28        7.59      3.45 o 
  -7   0   9      419.03      422.39     12.51 o 
  -6   0   9       11.66        8.38      2.58 o 
  -5   0   9      211.27      209.71      6.54 o 
  -4   0   9       81.26       89.86      4.46 o 
  -3   0   9     1247.49     1267.98     33.81 o 
  -2   0   9       36.06       41.60      2.26 o 
  -1   0   9      688.78      676.57     10.89 o 
   0   0   9       13.76       12.70      1.52 o 
   1   0   9      113.92      106.35      3.57 o 
   2   0   9        0.01        2.38      0.96 o 
   3   0   9      170.74      159.98      3.89 o 
   4   0   9       23.19       22.22      1.80 o 
   5   0   9      153.52      162.02      3.53 o 
   6   0   9      918.35      908.58     12.77 o 
   7   0   9        5.20        4.64      1.73 o 
   8   0   9      180.64      189.31      7.97 o 
   9   0   9      371.92      379.96     10.84 o 
  10   0   9       20.84       22.38      3.59 o 
  11   0   9      190.84      182.92      9.37 o 
  12   0   9        0.57        4.75      3.11 o 
  13   0   9       95.13       97.95      7.12 o 
  14   0   9        4.41        3.28      3.25 o 
  15   0   9       31.80       40.31      6.42 o 
 -11   1   9      106.00      100.67     16.33 o 
 -10   1   9       19.01       14.47      4.16 o 
  -9   1   9       70.69       69.78     12.82 o 
  -8   1   9       88.65       88.52      6.64 o 
  -7   1   9       66.80       62.58      5.81 o 
  -6   1   9      260.85      279.14     10.03 o 
  -5   1   9       25.07       21.26      4.00 o 
  -4   1   9       33.43       31.47      4.25 o 
  -3   1   9       40.59       43.35      2.39 o 
  -2   1   9       11.64       11.65      1.99 o 
  -1   1   9     1435.04     1417.42     17.44 o 
   0   1   9        0.14       -0.34      0.96 o 
   1   1   9      295.37      287.65      5.40 o 
   2   1   9       37.03       36.07      2.24 o 
   3   1   9       11.54       12.04      1.33 o 
   4   1   9        5.46        5.76      1.12 o 
   5   1   9      114.61      100.64      3.57 o 
   6   1   9      650.08      652.85     11.67 o 
   7   1   9      199.19      198.92      5.59 o 
   8   1   9     1924.54     1947.53     24.25 o 
   9   1   9       21.73       19.81      2.94 o 
  10   1   9       90.80       97.85      5.95 o 
  11   1   9        3.58        5.59      2.89 o 
  12   1   9      469.38      508.24     13.71 o 
  13   1   9       10.92        5.87      4.64 o 
  14   1   9       15.14       15.25      3.76 o 
  15   1   9        0.82       -1.47      3.26 o 
  16   1   9      204.61      212.00     13.31 o 
 -11   2   9       21.77       22.17      5.05 o 
 -10   2   9        7.37       11.88      4.18 o 
  -9   2   9       40.43       53.36      6.02 o 
  -8   2   9      177.81      183.86      9.29 o 
  -7   2   9        0.19        1.86      2.24 o 
  -6   2   9      200.97      216.92      7.13 o 
  -5   2   9       27.00       27.63      3.06 o 
  -4   2   9      189.43      199.88      8.94 o 
  -3   2   9       87.96       86.34      3.10 o 
  -2   2   9       46.03       43.87      2.11 o 
  -1   2   9      398.17      391.67      6.23 o 
   0   2   9       73.50       76.62      2.55 o 
   1   2   9      255.05      266.87      5.99 o 
   2   2   9        1.26        1.84      0.90 o 
   3   2   9        4.73        3.26      0.97 o 
   4   2   9     1213.28     1254.88     12.88 o 
   5   2   9       19.58       21.57      1.91 o 
   6   2   9      266.96      255.53      6.12 o 
   7   2   9       11.59        8.23      1.94 o 
   8   2   9     1333.40     1349.94     17.97 o 
   9   2   9        7.73        4.01      1.73 o 
  10   2   9      313.44      300.11      9.50 o 
  11   2   9        0.06        0.25      2.01 o 
  12   2   9      151.21      143.64      7.23 o 
  13   2   9        7.11        8.25      2.98 o 
  14   2   9      151.87      149.48     12.25 o 
  15   2   9        1.45        4.51      3.88 o 
  16   2   9       74.61       57.53      7.68 o 
 -11   3   9       40.11       36.00      6.32 o 
 -10   3   9        1.10        0.27      3.12 o 
  -9   3   9      110.83      119.27     10.65 o 
  -8   3   9       24.60       27.18      4.07 o 
  -7   3   9       13.42       11.63      4.05 o 
  -6   3   9        6.96        4.84      2.28 o 
  -5   3   9      197.00      211.93      6.68 o 
  -4   3   9       25.39       23.98      2.94 o 
  -3   3   9       23.42       25.62      2.01 o 
  -2   3   9      657.10      658.77      8.39 o 
  -1   3   9       19.98       19.00      1.59 o 
   0   3   9      378.52      366.90      6.72 o 
   1   3   9      245.24      259.29      4.27 o 
   2   3   9       18.90       19.89      1.51 o 
   3   3   9       32.27       39.53      1.89 o 
   4   3   9      167.06      147.82      3.33 o 
   5   3   9       64.76       72.64      2.90 o 
   6   3   9      224.11      232.18      5.66 o 
   7   3   9     2996.18     2911.18     32.98 o 
   8   3   9      651.44      630.22     11.73 o 
   9   3   9      170.15      163.39      6.77 o 
  10   3   9       30.39       25.73      3.82 o 
  11   3   9      468.55      488.94     12.50 o 
  12   3   9        0.38        3.00      2.49 o 
  13   3   9       75.03       70.95      5.70 o 
  14   3   9       58.05       51.55      5.14 o 
  15   3   9      105.30      111.82      8.78 o 
  16   3   9      227.95      262.61     21.63 o 
 -10   4   9       15.28       14.25      4.09 o 
  -9   4   9      132.47      132.97      7.78 o 
  -8   4   9        0.90        5.66      2.97 o 
  -7   4   9      152.29      150.72      7.37 o 
  -6   4   9        3.47        1.78      2.19 o 
  -5   4   9       27.49       28.31      3.12 o 
  -4   4   9      103.17      113.63      5.22 o 
  -3   4   9        3.55        2.28      0.98 o 
  -2   4   9      304.02      295.22      5.13 o 
  -1   4   9       14.99       10.14      1.67 o 
   0   4   9       26.68       31.24      2.73 o 
   1   4   9      272.51      277.27      4.62 o 
   2   4   9       90.25       99.11      2.72 o 
   3   4   9      224.64      246.86      5.49 o 
   4   4   9       23.18       31.33      1.88 o 
   5   4   9       78.63       73.99      3.18 o 
   6   4   9      152.98      144.30      5.02 o 
   7   4   9     3692.04     3590.13     43.47 o 
   8   4   9      257.09      248.51     11.94 o 
   9   4   9        9.04        4.59      2.10 o 
  10   4   9       32.04       37.16      3.83 o 
  11   4   9      286.57      268.73      7.22 o 
  12   4   9        2.55        1.67      1.84 o 
  13   4   9        0.04       -0.16      2.12 o 
  14   4   9        0.06        3.61      2.70 o 
  15   4   9       12.09        4.20      3.11 o 
  16   4   9      202.88      212.62     10.29 o 
  17   4   9       51.03       47.72      6.05 o 
 -10   5   9       17.14       19.79      4.62 o 
  -9   5   9       55.55       49.98      5.56 o 
  -8   5   9       18.36       15.21      3.53 o 
  -7   5   9        0.08        2.35      2.64 o 
  -6   5   9      119.57      131.64      6.21 o 
  -5   5   9        3.81        5.20      2.25 o 
  -4   5   9       41.34       42.76      3.59 o 
  -3   5   9      300.35      307.14      6.32 o 
  -2   5   9        2.95        3.48      1.20 o 
  -1   5   9      587.08      591.80      8.59 o 
   0   5   9      116.16      119.60      4.18 o 
   1   5   9      200.37      194.26      3.83 o 
   2   5   9        2.61        1.72      1.08 o 
   3   5   9      313.18      305.77      5.91 o 
   4   5   9       46.54       51.87      2.27 o 
   5   5   9       38.16       33.32      2.33 o 
   6   5   9     2067.91     1942.12     28.67 o 
   7   5   9       99.46       98.18      5.96 o 
   8   5   9      312.99      275.42      8.01 o 
   9   5   9       34.15       22.89      2.95 o 
  10   5   9      555.85      561.50     12.56 o 
  11   5   9       12.99        9.64      2.48 o 
  12   5   9      339.08      338.01     11.99 o 
  13   5   9       16.04       13.24      2.38 o 
  14   5   9      114.30      110.92      5.02 o 
  15   5   9       73.06       69.92      4.39 o 
  16   5   9       71.92       71.09      6.19 o 
  17   5   9       27.48       17.67      4.42 o 
 -10   6   9       85.65       99.35     10.18 o 
  -9   6   9        0.84        4.11      3.37 o 
  -8   6   9       24.30       20.60      6.35 o 
  -7   6   9        2.88        9.91      3.27 o 
  -6   6   9        1.12        4.06      2.51 o 
  -5   6   9       68.47       65.51      4.63 o 
  -4   6   9       49.24       40.07      3.62 o 
  -3   6   9      907.96      913.52     15.20 o 
  -2   6   9        0.50        0.79      1.18 o 
  -1   6   9      375.11      373.98      7.18 o 
   0   6   9      226.48      209.97      5.64 o 
   1   6   9       69.57       73.08      3.51 o 
   2   6   9        1.06        2.15      1.15 o 
   3   6   9        0.28        0.29      1.08 o 
   4   6   9      574.40      566.40      8.36 o 
   5   6   9      215.96      211.01      5.09 o 
   6   6   9     5016.71     4985.71     57.03 o 
   7   6   9      402.98      380.85      9.39 o 
   8   6   9       10.94        2.60      1.88 o 
   9   6   9       68.22       50.82      4.08 o 
  10   6   9      277.84      306.32     11.31 o 
  11   6   9       23.20       22.19      3.14 o 
  12   6   9      121.87      110.72      8.68 o 
  13   6   9       39.58       35.31      3.86 o 
  14   6   9       20.22       24.53      4.29 o 
  15   6   9      133.59      129.32      8.10 o 
  16   6   9      162.82      158.55     13.06 o 
  17   6   9        0.97        0.60      3.24 o 
  -9   7   9       17.06       21.06      4.60 o 
  -8   7   9        0.01       -2.34      2.95 o 
  -7   7   9      175.70      206.78     10.52 o 
  -6   7   9      149.49      157.63      7.15 o 
  -5   7   9      291.48      312.18      8.80 o 
  -4   7   9      324.39      333.26      9.53 o 
  -3   7   9      350.62      370.09      8.43 o 
  -2   7   9      132.17      130.62      4.76 o 
  -1   7   9       45.51       51.22      3.33 o 
   0   7   9       12.61        8.74      1.90 o 
   1   7   9        1.79        3.27      1.65 o 
   2   7   9        2.97        2.13      1.21 o 
   3   7   9       70.58       68.66      3.70 o 
   4   7   9       81.29       67.38      3.18 o 
   5   7   9       45.32       40.03      2.92 o 
   6   7   9       40.42       40.19      3.49 o 
   7   7   9      535.63      512.74     12.94 o 
   8   7   9       77.52       58.41      4.61 o 
   9   7   9     1402.66     1328.88     24.64 o 
  10   7   9       12.71        4.84      2.11 o 
  11   7   9      178.51      183.42      6.94 o 
  12   7   9        8.74        7.03      2.37 o 
  13   7   9      334.66      309.72      9.29 o 
  14   7   9       89.53       92.85      5.53 o 
  15   7   9      127.80      142.26      7.72 o 
  16   7   9       28.71       26.36      5.11 o 
  17   7   9      113.30      116.40      8.51 o 
  -9   8   9       26.52        6.70      8.70 o 
  -8   8   9        0.99        4.15      3.77 o 
  -7   8   9       38.68       42.76      6.98 o 
  -6   8   9       20.87       10.73      3.83 o 
  -5   8   9      215.88      204.93     14.27 o 
  -4   8   9      194.94      210.37     11.34 o 
  -3   8   9      108.51      112.71      5.61 o 
  -2   8   9       42.39       42.73      3.24 o 
  -1   8   9      178.10      165.86      6.58 o 
   0   8   9       29.97       26.28      2.96 o 
   1   8   9      122.89      136.98      9.24 o 
   2   8   9        3.29        4.56      1.43 o 
   3   8   9      384.90      397.28      7.38 o 
   4   8   9       72.04       75.12      4.59 o 
   5   8   9     8117.39     7977.89     80.76 o 
   6   8   9       74.72       68.93      9.05 o 
   7   8   9       34.06       36.29      5.16 o 
   8   8   9        9.52        5.33      2.83 o 
   9   8   9      852.18      876.69     18.96 o 
  10   8   9      108.35      108.19      5.55 o 
  11   8   9       56.94       54.24      4.29 o 
  12   8   9       84.20       94.17      5.65 o 
  13   8   9       22.84       15.22      4.19 o 
  14   8   9        6.75        4.23      2.59 o 
  15   8   9      690.32      753.62     25.88 o 
  16   8   9        1.09        6.19      3.10 o 
  17   8   9       54.73       58.99      6.29 o 
  -8   9   9        0.03        0.39      6.49 o 
  -7   9   9        0.55       -3.23      5.64 o 
  -6   9   9        6.05        2.21      5.76 o 
  -5   9   9       28.09       22.10      6.79 o 
  -4   9   9      394.10      418.40     15.88 o 
  -3   9   9      130.32      114.85      5.80 o 
  -2   9   9       30.69       31.57      3.68 o 
  -1   9   9       16.07       16.07      2.88 o 
   0   9   9      141.39      141.08      7.05 o 
   1   9   9       49.86       44.98      4.27 o 
   2   9   9      414.70      419.33      8.85 o 
   3   9   9       32.39       31.98      2.50 o 
   4   9   9        0.88        3.40      1.44 o 
   5   9   9        2.47        2.29      1.76 o 
   6   9   9      307.34      300.40      8.73 o 
   7   9   9       17.06       15.25      4.00 o 
   8   9   9      162.20      133.26      9.28 o 
   9   9   9       11.86       17.24      2.97 o 
  10   9   9      323.80      343.98      9.80 o 
  11   9   9       24.73       24.05      4.22 o 
  12   9   9      323.51      329.70      8.83 o 
  13   9   9       45.64       44.55      6.13 o 
  14   9   9      595.85      637.74     16.43 o 
  15   9   9       59.56       55.11      6.42 o 
  16   9   9       15.63       14.65      5.11 o 
  17   9   9       22.32       21.41      6.12 o 
  -7  10   9       12.49        8.55     10.01 o 
  -6  10   9       15.93       21.91     11.11 o 
  -5  10   9      133.67      183.33     22.74 o 
  -4  10   9        0.00        4.10      7.11 o 
  -3  10   9        3.51        3.60      3.36 o 
  -2  10   9      282.26      303.55      9.34 o 
  -1  10   9      113.24      108.05      6.03 o 
   0  10   9        9.86        9.66      2.84 o 
   1  10   9       20.32       17.26      3.21 o 
   2  10   9       61.46       60.83      9.20 o 
   3  10   9       29.48       26.11      2.62 o 
   4  10   9     1418.49     1401.67     18.52 o 
   5  10   9        1.14        1.90      1.84 o 
   6  10   9      112.15      124.58      6.08 o 
   7  10   9       28.96       21.33      3.24 o 
   8  10   9      299.35      303.06      9.16 o 
   9  10   9       98.98      103.15      5.76 o 
  10  10   9        4.46        2.93      2.37 o 
  11  10   9       32.06       25.02      4.04 o 
  12  10   9      129.31      134.98      7.54 o 
  13  10   9       79.25       81.78      6.34 o 
  14  10   9      146.71      142.50      7.79 o 
  15  10   9       21.80       27.50      4.49 o 
  16  10   9       41.24       37.98      5.55 o 
  17  10   9       16.03       14.44      5.56 o 
  -6  11   9       28.94       55.72     15.89 o 
  -5  11   9      194.01      209.20     24.47 o 
  -4  11   9        1.05       -2.67      6.40 o 
  -3  11   9       17.97       27.63      4.63 o 
  -2  11   9        0.64       -0.97      2.29 o 
  -1  11   9       14.01       16.45      3.36 o 
   0  11   9        5.28        5.36      2.73 o 
   1  11   9       39.83       40.29      7.96 o 
   2  11   9       29.43       24.68      3.69 o 
   3  11   9      190.00      201.78      8.33 o 
   4  11   9      147.09      148.94      5.70 o 
   5  11   9       14.23       16.44      2.92 o 
   6  11   9        0.57        0.57      2.20 o 
   7  11   9      132.40      126.65      6.37 o 
   8  11   9        1.75        2.41      2.29 o 
   9  11   9      191.34      199.20      9.15 o 
  10  11   9       15.07       17.34      3.87 o 
  11  11   9      283.38      281.51     10.85 o 
  12  11   9        2.08        0.47      2.74 o 
  13  11   9      320.31      340.16     12.31 o 
  14  11   9       45.32       59.05     11.11 o 
  15  11   9       15.72       13.73      4.04 o 
  16  11   9       31.33       25.38      4.72 o 
  -5  12   9        0.02        4.40      9.67 o 
  -4  12   9       17.92       19.95     10.47 o 
  -3  12   9       55.54       63.28     15.51 o 
  -2  12   9       62.81       58.93      8.24 o 
  -1  12   9       12.97       10.68      3.29 o 
   0  12   9       10.59       10.90      3.60 o 
   1  12   9       33.25       34.19      4.54 o 
   2  12   9        3.46        1.67      2.49 o 
   3  12   9      326.22      314.19     10.26 o 
   4  12   9        5.90        3.28      2.23 o 
   5  12   9       82.66       77.79      5.33 o 
   6  12   9        2.10        6.72      2.90 o 
   7  12   9      111.37      117.67      9.26 o 
   8  12   9      459.40      477.56     14.64 o 
   9  12   9        2.07        2.66      2.82 o 
  10  12   9        8.71       11.46      3.68 o 
  11  12   9       13.25       17.47      3.91 o 
  12  12   9       64.83       61.40      6.27 o 
  13  12   9       14.81       14.65      4.04 o 
  14  12   9       45.13       47.00      6.44 o 
  15  12   9        9.25        3.67      3.91 o 
  16  12   9        8.43        2.02      3.84 o 
  -4  13   9        0.04       -3.58      8.73 o 
  -3  13   9        0.00        5.01      9.41 o 
  -2  13   9       13.23       14.45      6.44 o 
  -1  13   9       11.28       20.62      4.00 o 
   0  13   9      201.39      215.85     11.95 o 
   1  13   9      119.39      132.98     10.17 o 
   2  13   9       54.85       56.73      5.67 o 
   3  13   9      494.38      494.74     13.51 o 
   4  13   9       39.18       43.83      5.54 o 
   5  13   9        0.28        2.62      2.97 o 
   6  13   9       72.32       88.12     19.95 o 
   7  13   9        8.93       14.49      4.38 o 
   8  13   9      231.86      228.34     10.48 o 
   9  13   9       74.28       77.18     12.13 o 
  10  13   9      104.29      111.46     10.97 o 
  11  13   9       20.46       16.78      4.83 o 
  12  13   9       93.07       95.93      7.94 o 
  13  13   9      280.12      298.10     15.70 o 
  14  13   9       85.37       92.43      7.72 o 
  15  13   9       23.60       25.60      5.12 o 
  16  13   9      111.27      122.17     10.75 o 
  -3  14   9        0.11        1.24      9.90 o 
  -2  14   9       21.74       29.12      6.14 o 
  -1  14   9       21.57       18.69      4.31 o 
   0  14   9       69.08       72.72      8.19 o 
   1  14   9        2.18        6.26      3.54 o 
   2  14   9       13.15        8.82      3.60 o 
   3  14   9        2.29        1.85      3.85 o 
   4  14   9        5.69        8.77      3.87 o 
   5  14   9       68.12       74.88     11.24 o 
   6  14   9       61.62       81.42     14.08 o 
   7  14   9      320.81      382.33     16.49 o 
   8  14   9       46.96       39.77      8.60 o 
   9  14   9       47.69       37.62      6.83 o 
  10  14   9        7.23       11.00      6.12 o 
  11  14   9       58.56       61.43      7.10 o 
  12  14   9      269.58      301.84     12.91 o 
  13  14   9       33.62       25.59      5.67 o 
  14  14   9       25.24       16.77      5.09 o 
  15  14   9        5.47        5.44      4.37 o 
  -2  15   9       22.79        6.21     10.95 o 
  -1  15   9       86.38       91.94     31.25 o 
   0  15   9       13.72       13.93      6.55 o 
   1  15   9       70.16       62.79     10.39 o 
   2  15   9      418.96      396.64     24.64 o 
   3  15   9      228.33      261.98     12.98 o 
   4  15   9       57.41       45.37      6.05 o 
   5  15   9      182.47      188.47     15.93 o 
   6  15   9        2.62        5.28      4.88 o 
   7  15   9       12.34        8.36      4.96 o 
   8  15   9       12.60        9.60      5.11 o 
   9  15   9       45.43       40.64      7.28 o 
  10  15   9        5.92        5.60      4.33 o 
  11  15   9       25.52       23.61      6.30 o 
  12  15   9      193.09      197.57     13.17 o 
  13  15   9       20.33        7.65      4.95 o 
  14  15   9      234.57      272.56     24.02 o 
   0  16   9        0.94        7.42      6.78 o 
   1  16   9        2.79       -2.94      5.53 o 
   2  16   9       30.55       24.51      8.85 o 
   3  16   9      103.53       66.86     11.59 o 
   4  16   9       66.08       60.28     15.64 o 
   5  16   9       13.96       11.23      5.00 o 
   6  16   9      110.74      139.36     17.62 o 
   7  16   9        0.75        1.86      5.02 o 
   8  16   9       11.88       13.23      5.72 o 
   9  16   9        0.10       -1.21      4.64 o 
  10  16   9       19.91       18.86      6.63 o 
  11  16   9      190.83      165.17     12.77 o 
  12  16   9        7.44        5.37      5.38 o 
  13  16   9      462.14      508.21     34.18 o 
   3  17   9       28.09       28.50      9.52 o 
   4  17   9       37.57       57.86     11.97 o 
   5  17   9        0.13       -0.08      8.00 o 
   6  17   9       12.51       -5.84      8.88 o 
   7  17   9       31.87       45.21     13.29 o 
   8  17   9        5.69        9.67      6.51 o 
   9  17   9       24.02       23.52      7.18 o 
  10  17   9       48.46       51.90      9.04 o 
  11  17   9       39.43       32.37      9.30 o 
  -2 -11  10       19.64       13.25     11.71 o 
  -1 -11  10        6.81       -2.30     10.58 o 
   0 -11  10        3.76       -3.01     10.54 o 
  -5 -10  10       72.78       86.43     17.32 o 
  -4 -10  10        2.66        3.18      5.82 o 
  -3 -10  10       96.55       98.51     11.16 o 
  -2 -10  10       32.19       39.64      7.12 o 
  -1 -10  10       24.73       13.86      5.24 o 
   0 -10  10        0.17        2.64      3.30 o 
   1 -10  10        0.17       -1.02      3.08 o 
   2 -10  10        8.27        2.88      3.59 o 
   3 -10  10       87.26       95.29      6.76 o 
   4 -10  10        2.17        7.45      5.25 o 
  -6  -9  10       58.33       65.58     15.47 o 
  -5  -9  10        0.01        5.35      8.39 o 
  -4  -9  10       40.80       33.07      7.95 o 
  -3  -9  10       70.31       66.04      9.33 o 
  -2  -9  10       30.89       21.37      5.73 o 
  -1  -9  10        8.50       16.41      5.01 o 
   0  -9  10        0.05       -0.24      2.85 o 
   1  -9  10       18.37       13.17      3.71 o 
   2  -9  10       29.38       29.13      5.46 o 
   3  -9  10      189.25      198.65      8.65 o 
   4  -9  10       20.39       17.02      3.65 o 
   5  -9  10        1.74       -1.42      3.76 o 
   6  -9  10        8.79        7.04      4.46 o 
  -8  -8  10        2.69       -1.70      5.30 o 
  -7  -8  10        0.79        2.53      5.27 o 
  -6  -8  10       48.26       47.04      8.88 o 
  -5  -8  10        0.20        7.38      8.02 o 
  -4  -8  10       82.43       87.07     16.00 o 
  -3  -8  10      130.89      136.53     11.59 o 
  -2  -8  10        7.90        8.48      4.40 o 
  -1  -8  10        0.25        3.60      2.61 o 
   0  -8  10       38.39       43.21      4.28 o 
   1  -8  10        0.15        0.62      2.18 o 
   2  -8  10       71.54       76.78      4.68 o 
   3  -8  10      110.75       98.81      5.19 o 
   4  -8  10       74.38       75.15      5.79 o 
   5  -8  10        1.46        6.76      3.27 o 
   6  -8  10        2.58        2.05      4.39 o 
   7  -8  10        0.77        1.15      4.85 o 
   8  -8  10       13.39       17.38      6.10 o 
  -9  -7  10       18.55        5.20      7.45 o 
  -8  -7  10       52.60       27.42     10.69 o 
  -7  -7  10       49.53       48.65      8.56 o 
  -6  -7  10       18.53       14.41      5.62 o 
  -5  -7  10       52.19       39.30      6.18 o 
  -4  -7  10      296.45      299.28     16.73 o 
  -3  -7  10      117.11      109.62     13.73 o 
  -2  -7  10       76.19       65.72      7.26 o 
  -1  -7  10      254.49      263.51      7.96 o 
   0  -7  10       60.89       59.28      3.85 o 
   1  -7  10       44.96       39.76      3.56 o 
   2  -7  10      310.94      316.86     12.17 o 
   3  -7  10      121.82      129.67      5.45 o 
   4  -7  10       11.08        6.12      2.38 o 
   5  -7  10       32.97       40.46      4.45 o 
   6  -7  10       24.01       16.59      4.07 o 
   7  -7  10      127.05      144.87      8.39 o 
   8  -7  10       24.11       19.41      5.77 o 
   9  -7  10       77.90       96.50     13.17 o 
  -9  -6  10        1.17       -0.46      4.14 o 
  -8  -6  10        2.05        3.10      4.41 o 
  -7  -6  10       16.94       27.16      5.66 o 
  -6  -6  10        6.90        7.42      4.02 o 
  -5  -6  10      127.62      120.90      9.73 o 
  -4  -6  10        9.83        9.13      4.01 o 
  -3  -6  10       45.22       41.50      5.85 o 
  -2  -6  10      158.90      161.13      8.45 o 
  -1  -6  10       31.47       37.37      3.03 o 
   0  -6  10        4.81        5.20      2.12 o 
   1  -6  10        0.20       -0.50      1.86 o 
   2  -6  10      205.40      206.61      6.35 o 
   3  -6  10       70.88       78.86      4.42 o 
   4  -6  10       59.32       52.85      3.83 o 
   5  -6  10       11.97       10.13      3.04 o 
   6  -6  10       17.75       16.61      3.74 o 
   7  -6  10       30.84       36.19      4.94 o 
   8  -6  10       31.31       38.91      8.58 o 
   9  -6  10       87.70       95.57     21.68 o 
  10  -6  10       45.86       49.41      6.17 o 
  11  -6  10      291.75      311.43     16.08 o 
 -10  -5  10       37.54       29.15      6.60 o 
  -9  -5  10       22.99       24.37      5.72 o 
  -8  -5  10       30.03       24.21      5.44 o 
  -7  -5  10       58.30       54.93      9.14 o 
  -6  -5  10      145.90      154.34      9.90 o 
  -5  -5  10       25.19       20.98      6.05 o 
  -4  -5  10        5.07        0.52      3.20 o 
  -3  -5  10       18.72       14.75      3.99 o 
  -2  -5  10       89.52       97.44      4.94 o 
  -1  -5  10       14.93       12.35      2.16 o 
   0  -5  10       11.37        8.96      2.08 o 
   1  -5  10      135.01      131.35      5.02 o 
   2  -5  10      427.87      455.40      9.30 o 
   3  -5  10       97.69       99.33      4.58 o 
   4  -5  10       32.73       27.78      4.06 o 
   5  -5  10        0.93        3.90      1.98 o 
   6  -5  10       64.66       65.15      9.46 o 
   7  -5  10        1.71       -0.46      2.21 o 
   8  -5  10      142.27      149.31      7.16 o 
   9  -5  10       36.56       32.90      4.87 o 
  10  -5  10        0.12        2.21      3.50 o 
  11  -5  10       24.22       25.47      6.53 o 
  12  -5  10        6.15        5.88      4.77 o 
 -10  -4  10        7.73        4.31      4.45 o 
  -9  -4  10        8.87        8.46      4.46 o 
  -8  -4  10       27.31       33.77      5.91 o 
  -7  -4  10        6.89        6.32      3.84 o 
  -6  -4  10       70.93       75.38      7.38 o 
  -5  -4  10        0.62        0.76      3.02 o 
  -4  -4  10      215.73      214.61     15.04 o 
  -3  -4  10       38.89       46.69      5.68 o 
  -2  -4  10      287.96      309.90      8.42 o 
  -1  -4  10       11.45       10.54      1.92 o 
   0  -4  10       55.88       57.58      3.43 o 
   1  -4  10      661.22      666.52     14.49 o 
   2  -4  10      196.61      178.80      6.74 o 
   3  -4  10       21.58       21.37      2.57 o 
   4  -4  10       25.96       20.22      3.70 o 
   5  -4  10      176.05      173.12      4.95 o 
   6  -4  10       22.03       19.37      2.54 o 
   7  -4  10       64.12       68.62      4.89 o 
   8  -4  10       25.66       31.72      3.91 o 
   9  -4  10       97.11      103.70      7.03 o 
  10  -4  10      279.15      289.57     13.45 o 
  11  -4  10       86.40       79.95      7.64 o 
  12  -4  10       63.27       78.39      7.98 o 
 -10  -3  10        7.10        8.74      4.60 o 
  -9  -3  10       54.48       51.45     10.65 o 
  -8  -3  10      120.11      108.11      8.88 o 
  -7  -3  10        0.85        6.70      3.60 o 
  -6  -3  10       29.52       28.51      5.11 o 
  -5  -3  10        5.90        4.39      4.38 o 
  -4  -3  10       35.85       37.07      7.85 o 
  -3  -3  10        0.04       -2.22      2.41 o 
  -2  -3  10        1.37        2.10      1.35 o 
  -1  -3  10       64.83       69.27      3.85 o 
   0  -3  10       94.75      103.57      4.10 o 
   1  -3  10      444.41      437.50      8.49 o 
   2  -3  10       67.93       62.24      4.43 o 
   3  -3  10       34.23       33.11      3.48 o 
   4  -3  10       32.91       32.59      2.48 o 
   5  -3  10      127.76      129.16      4.23 o 
   6  -3  10        8.03        6.50      1.99 o 
   7  -3  10       42.47       35.18      3.64 o 
   8  -3  10       22.27       18.02      3.09 o 
   9  -3  10        2.34        1.87      2.74 o 
  10  -3  10      248.74      258.77      9.97 o 
  11  -3  10        0.52        4.79      3.55 o 
  12  -3  10       14.67        9.96      6.37 o 
  13  -3  10       24.17       26.37      5.57 o 
 -10  -2  10       26.33       41.34     13.02 o 
  -9  -2  10        0.00        2.80      3.85 o 
  -8  -2  10      184.74      206.07     26.66 o 
  -7  -2  10       10.09        9.72      3.99 o 
  -6  -2  10       18.65       18.24      4.33 o 
  -5  -2  10       61.12       64.19      6.47 o 
  -4  -2  10       78.33       83.52      7.04 o 
  -3  -2  10      341.71      359.07     12.25 o 
  -2  -2  10       11.19       13.18      2.48 o 
  -1  -2  10        3.39        4.69      1.77 o 
   0  -2  10     1116.25     1128.93     15.44 o 
   1  -2  10      406.78      404.85      7.88 o 
   2  -2  10       57.91       57.34      2.97 o 
   3  -2  10        0.09        1.81      1.32 o 
   4  -2  10      438.53      439.88      9.18 o 
   5  -2  10        0.07        1.14      1.25 o 
   6  -2  10      101.50      103.52      5.42 o 
   7  -2  10       22.05       24.49      3.07 o 
   8  -2  10      270.27      290.47      8.15 o 
   9  -2  10      516.98      537.89     13.12 o 
  10  -2  10      281.37      271.80      9.85 o 
  11  -2  10      104.10      100.64      8.95 o 
  12  -2  10       50.60       39.87      6.55 o 
  13  -2  10       53.79       49.63      6.45 o 
  14  -2  10       14.27       13.95      4.95 o 
 -11  -1  10       18.28        5.57      7.04 o 
 -10  -1  10        0.05        1.56      3.54 o 
  -9  -1  10       85.09       79.59      7.13 o 
  -8  -1  10        0.47        2.84      2.99 o 
  -7  -1  10       18.45       22.82      4.76 o 
  -6  -1  10        1.64        1.48      2.90 o 
  -5  -1  10      239.56      259.35     10.83 o 
  -4  -1  10       18.91       25.78      4.23 o 
  -3  -1  10        0.25        0.41      2.49 o 
  -2  -1  10      398.92      415.89      8.00 o 
  -1  -1  10       12.23       10.73      1.83 o 
   0  -1  10      737.71      755.70     11.42 o 
   1  -1  10      139.27      124.98      3.91 o 
   2  -1  10      213.74      228.93      7.14 o 
   3  -1  10       60.96       56.54      3.45 o 
   4  -1  10      476.46      487.46      6.97 o 
   5  -1  10       18.03       15.73      1.62 o 
   6  -1  10       20.30       24.82      2.72 o 
   7  -1  10       78.65       80.32      4.45 o 
   8  -1  10      248.52      245.87      7.20 o 
   9  -1  10      733.07      735.33     19.84 o 
  10  -1  10       34.42       46.78      7.91 o 
  11  -1  10        0.64        2.77      2.80 o 
  12  -1  10        6.40        5.68      3.43 o 
  13  -1  10        0.09        0.75      3.36 o 
  14  -1  10      150.02      180.32     10.27 o 
  15  -1  10       35.21       32.34      9.60 o 
 -11   0  10        0.81        7.94      7.11 o 
 -10   0  10       12.00        8.48      4.07 o 
  -9   0  10      133.11      135.47      8.69 o 
  -8   0  10       16.32       13.32      3.84 o 
  -7   0  10       50.83       41.86      4.52 o 
  -6   0  10        7.21        2.31      2.61 o 
  -5   0  10        0.88        5.89      3.09 o 
  -4   0  10      730.00      750.80     18.77 o 
  -3   0  10        4.96        3.40      1.79 o 
  -2   0  10       39.92       37.81      2.34 o 
  -1   0  10      592.70      589.29      9.48 o 
   0   0  10      326.78      337.04      6.79 o 
   1   0  10      193.69      196.43      5.13 o 
   2   0  10       92.38       92.44      3.86 o 
   3   0  10      158.14      165.39      3.88 o 
   4   0  10        8.23        7.35      1.26 o 
   5   0  10      371.90      377.86      5.92 o 
   6   0  10       41.98       40.89      3.57 o 
   7   0  10      243.69      231.78      7.29 o 
   8   0  10      538.83      514.65     10.35 o 
   9   0  10       71.57       69.11      4.41 o 
  10   0  10      239.79      249.24      8.62 o 
  11   0  10       12.68        7.52      2.87 o 
  12   0  10      267.64      270.36      9.76 o 
  13   0  10        7.06        0.00      3.26 o 
  14   0  10       11.86       12.97      3.70 o 
  15   0  10        2.52        3.69      3.75 o 
 -10   1  10       36.22       36.77      5.52 o 
  -9   1  10       33.30       43.25      5.66 o 
  -8   1  10        9.24        7.92      3.53 o 
  -7   1  10       83.92       77.23      6.19 o 
  -6   1  10       32.92       32.01      3.72 o 
  -5   1  10       45.03       49.25      3.97 o 
  -4   1  10        0.07        1.53      1.82 o 
  -3   1  10       19.33       15.66      2.77 o 
  -2   1  10      254.13      253.45      5.26 o 
  -1   1  10      834.32      843.39     11.44 o 
   0   1  10       56.01       57.02      3.21 o 
   1   1  10      308.10      289.03      6.34 o 
   2   1  10      155.91      154.68      3.89 o 
   3   1  10      174.22      194.98      4.25 o 
   4   1  10       41.64       35.64      1.96 o 
   5   1  10      150.48      153.08      5.29 o 
   6   1  10        2.23        2.23      1.68 o 
   7   1  10       34.99       33.29      4.29 o 
   8   1  10     1358.24     1350.50     18.81 o 
   9   1  10        0.01        0.52      1.72 o 
  10   1  10        5.88        7.50      2.20 o 
  11   1  10       20.46       20.05      3.63 o 
  12   1  10        7.93        7.89      2.99 o 
  13   1  10      128.25      141.29      7.54 o 
  14   1  10       40.82       37.11      4.86 o 
  15   1  10      178.35      196.17     10.54 o 
  16   1  10       15.72       18.92      5.76 o 
 -10   2  10      112.73      114.63      8.69 o 
  -9   2  10        1.57       -0.52      3.13 o 
  -8   2  10        0.01       -0.26      2.56 o 
  -7   2  10       18.03       15.69      4.26 o 
  -6   2  10       38.65       39.00      3.91 o 
  -5   2  10      146.21      142.34      7.08 o 
  -4   2  10       66.61       62.62      4.04 o 
  -3   2  10        2.25        4.58      1.40 o 
  -2   2  10      198.22      201.03      4.48 o 
  -1   2  10       67.59       67.99      2.99 o 
   0   2  10      190.16      181.79      5.15 o 
   1   2  10        0.36       -0.72      1.15 o 
   2   2  10       37.24       34.65      2.36 o 
   3   2  10      346.43      357.39      5.83 o 
   4   2  10      767.89      755.86      9.09 o 
   5   2  10       18.88       18.09      1.89 o 
   6   2  10      984.06      961.55     17.22 o 
   7   2  10       11.90        7.41      1.99 o 
   8   2  10       11.41       13.16      2.52 o 
   9   2  10      239.41      250.20      6.91 o 
  10   2  10      289.87      291.03      8.70 o 
  11   2  10      159.76      162.63      6.61 o 
  12   2  10       83.95       98.23      6.71 o 
  13   2  10       48.48       48.24      6.80 o 
  14   2  10        4.35        3.44      3.55 o 
  15   2  10        9.76        6.21      3.55 o 
  16   2  10        3.08        1.00      4.22 o 
 -10   3  10       44.84       41.06      5.47 o 
  -9   3  10       12.26       11.52      3.71 o 
  -8   3  10      186.71      188.14     10.19 o 
  -7   3  10      131.09      137.51      7.29 o 
  -6   3  10        4.38        3.39      2.41 o 
  -5   3  10       54.39       58.54      4.43 o 
  -4   3  10       32.47       28.28      3.05 o 
  -3   3  10      115.46      114.16      3.85 o 
  -2   3  10     1684.67     1737.98     19.22 o 
  -1   3  10      199.06      207.46      4.61 o 
   0   3  10       71.03       74.74      4.68 o 
   1   3  10        1.23        0.67      1.22 o 
   2   3  10     1175.50     1268.68     14.18 o 
   3   3  10      724.61      696.42      9.88 o 
   4   3  10       38.41       48.96      2.45 o 
   5   3  10      104.16       90.20      3.41 o 
   6   3  10      169.45      169.42      8.55 o 
   7   3  10      461.35      449.77     11.44 o 
   8   3  10        3.46        5.05      2.28 o 
   9   3  10        5.17        5.68      2.40 o 
  10   3  10        0.07       -0.46      2.12 o 
  11   3  10        8.70        7.83      2.33 o 
  12   3  10       48.17       37.82      5.84 o 
  13   3  10        7.97        6.22      2.41 o 
  14   3  10      240.83      265.37     12.88 o 
  15   3  10        1.24       -2.48      2.92 o 
  16   3  10        1.33        1.27      2.84 o 
 -10   4  10        0.03        3.22      3.73 o 
  -9   4  10        4.78        5.23      3.59 o 
  -8   4  10        3.02       -0.88      2.95 o 
  -7   4  10        0.53        2.76      2.78 o 
  -6   4  10       10.65        4.18      2.51 o 
  -5   4  10      139.62      154.50      7.66 o 
  -4   4  10       21.75       16.74      2.63 o 
  -3   4  10       10.68        5.74      1.77 o 
  -2   4  10      143.28      147.46      3.89 o 
  -1   4  10      409.44      388.62      6.43 o 
   0   4  10        0.37        0.98      1.12 o 
   1   4  10      226.12      218.59      5.70 o 
   2   4  10      311.94      293.96      9.88 o 
   3   4  10      639.12      603.12     10.20 o 
   4   4  10      145.43      151.42      3.62 o 
   5   4  10      309.42      277.54      6.26 o 
   6   4  10        7.30        3.86      1.63 o 
   7   4  10        7.27        3.96      2.01 o 
   8   4  10      550.52      523.51     12.22 o 
   9   4  10        0.00        0.17      1.96 o 
  10   4  10       42.57       37.66      3.92 o 
  11   4  10       36.81       44.69      4.72 o 
  12   4  10      354.00      367.23     11.01 o 
  13   4  10      194.93      207.45      8.19 o 
  14   4  10      261.03      271.10     13.99 o 
  15   4  10      133.49      120.50      6.03 o 
  16   4  10       86.07       85.11      5.47 o 
  17   4  10       44.66       47.07      6.98 o 
  -9   5  10       64.43       53.73      5.95 o 
  -8   5  10        6.78        4.21      3.30 o 
  -7   5  10       14.62       15.97      3.63 o 
  -6   5  10        1.94        2.02      2.49 o 
  -5   5  10       75.90       71.92      4.91 o 
  -4   5  10        6.29        2.07      2.08 o 
  -3   5  10      710.32      756.61     13.32 o 
  -2   5  10      397.20      415.23      6.83 o 
  -1   5  10      458.04      462.52      7.69 o 
   0   5  10        0.29        0.58      1.38 o 
   1   5  10      252.96      251.46     11.91 o 
   2   5  10      189.41      175.54      4.46 o 
   3   5  10      108.22      123.83      3.82 o 
   4   5  10      152.15      128.05      3.40 o 
   5   5  10        0.60       -0.79      1.18 o 
   6   5  10       29.55       27.29      2.81 o 
   7   5  10        0.66        0.69      1.68 o 
   8   5  10       19.17        8.84      4.02 o 
   9   5  10       10.33        5.61      2.20 o 
  10   5  10       65.91       63.46     10.17 o 
  11   5  10      483.36      467.93     12.00 o 
  12   5  10       79.83       88.72      5.72 o 
  13   5  10      222.24      238.21      8.85 o 
  14   5  10       40.95       29.50      4.18 o 
  15   5  10        0.36        9.65      3.27 o 
  16   5  10       85.93       80.82      8.84 o 
  17   5  10        2.01        1.36      3.65 o 
  -9   6  10       19.85        8.35      4.05 o 
  -8   6  10       90.71       97.77      7.17 o 
  -7   6  10        0.06        2.54      3.02 o 
  -6   6  10      299.23      340.40      9.75 o 
  -5   6  10       28.21       27.19      3.49 o 
  -4   6  10        0.44       -1.27      1.96 o 
  -3   6  10      156.05      138.27      5.07 o 
  -2   6  10      418.28      426.25     10.46 o 
  -1   6  10      127.93      131.27      5.28 o 
   0   6  10      143.05      140.95      5.46 o 
   1   6  10       14.01        6.74      1.94 o 
   2   6  10      305.36      268.73      5.69 o 
   3   6  10      106.21      101.52      3.58 o 
   4   6  10     1556.79     1494.82     17.30 o 
   5   6  10       99.75       97.21      3.84 o 
   6   6  10      308.38      281.13      9.29 o 
   7   6  10      178.91      167.05      6.19 o 
   8   6  10      197.17      162.01     10.62 o 
   9   6  10       78.07       61.90      4.58 o 
  10   6  10       23.48       20.52      3.17 o 
  11   6  10      440.86      427.68     11.31 o 
  12   6  10      169.93      161.98      7.12 o 
  13   6  10       77.64       82.77      6.95 o 
  14   6  10      197.77      204.69      9.28 o 
  15   6  10       90.86       90.21      8.09 o 
  16   6  10      212.55      229.39     21.67 o 
  17   6  10        0.50        4.03      3.35 o 
  -9   7  10        4.30        7.87      8.58 o 
  -8   7  10        6.73        8.08      3.88 o 
  -7   7  10       13.62       12.45      3.71 o 
  -6   7  10        1.14        2.70      2.93 o 
  -5   7  10        5.73        2.33      2.58 o 
  -4   7  10       53.61       48.01      6.54 o 
  -3   7  10        0.25        0.57      2.19 o 
  -2   7  10      146.61      150.23      6.54 o 
  -1   7  10       10.24        4.68      2.01 o 
   0   7  10       42.50       44.18      4.30 o 
   1   7  10       49.95       49.03      3.72 o 
   2   7  10        0.70        1.23      1.35 o 
   3   7  10       32.00       43.41      2.54 o 
   4   7  10       47.47       49.28      3.00 o 
   5   7  10        5.97        2.34      1.68 o 
   6   7  10      273.87      256.55     11.99 o 
   7   7  10       79.75       76.41      5.32 o 
   8   7  10        3.35        8.94      2.68 o 
   9   7  10       69.60       77.18      4.92 o 
  10   7  10      418.12      405.66     10.69 o 
  11   7  10        7.67        9.28      2.46 o 
  12   7  10      202.33      218.69     13.72 o 
  13   7  10       59.94       54.52      5.91 o 
  14   7  10       35.12       30.74      3.86 o 
  15   7  10       28.51       29.31      4.15 o 
  16   7  10       39.85       34.77      4.53 o 
  17   7  10        1.86        3.66      3.35 o 
  -8   8  10       16.55       11.20      7.27 o 
  -7   8  10       63.87       70.58     11.24 o 
  -6   8  10       21.25       18.19      7.35 o 
  -5   8  10       10.98       13.83      5.83 o 
  -4   8  10       83.10       54.60      8.60 o 
  -3   8  10      636.64      691.36     16.26 o 
  -2   8  10       50.13       54.55      6.58 o 
  -1   8  10        2.46        6.50      2.10 o 
   0   8  10        1.38        1.03      1.89 o 
   1   8  10      595.38      578.91     13.84 o 
   2   8  10      179.57      178.47     12.43 o 
   3   8  10      970.25      943.77     12.81 o 
   4   8  10       73.89       78.25      3.50 o 
   5   8  10      121.59      105.30      4.64 o 
   6   8  10      154.39      147.58     11.70 o 
   7   8  10       10.55        5.06      2.37 o 
   8   8  10       61.46       61.88      6.22 o 
   9   8  10        0.08        4.02      2.27 o 
  10   8  10       29.04       37.33      4.35 o 
  11   8  10      109.25       98.83      7.44 o 
  12   8  10       57.44       51.47      5.17 o 
  13   8  10      181.46      199.05      8.82 o 
  14   8  10      210.19      213.48      9.78 o 
  15   8  10      221.62      230.38      8.88 o 
  16   8  10       41.18       37.65      5.29 o 
  17   8  10      212.80      229.47     10.02 o 
  -7   9  10       25.68       23.22     16.06 o 
  -6   9  10       11.34       10.79      6.51 o 
  -5   9  10       39.31       54.69      9.58 o 
  -4   9  10        1.94       -0.26      4.54 o 
  -3   9  10      137.67      135.06      6.77 o 
  -2   9  10      138.35      144.33      6.57 o 
  -1   9  10        6.73        9.40      2.63 o 
   0   9  10       13.30       10.37      2.66 o 
   1   9  10       68.02       60.90      4.86 o 
   2   9  10       20.09       19.72      3.12 o 
   3   9  10      160.28      161.50      7.32 o 
   4   9  10      342.05      346.12      8.93 o 
   5   9  10      190.77      174.40      5.89 o 
   6   9  10       68.26       62.50      4.68 o 
   7   9  10       20.74       19.28      3.12 o 
   8   9  10       41.47       35.24      4.30 o 
   9   9  10      112.97      112.35      6.02 o 
  10   9  10       21.70       17.45      3.12 o 
  11   9  10      209.74      237.38      8.44 o 
  12   9  10       42.46       40.20      3.97 o 
  13   9  10       40.78       34.03      3.86 o 
  14   9  10        5.58        5.55      2.63 o 
  15   9  10       19.69       20.61      4.12 o 
  16   9  10       29.97       32.68      4.79 o 
  17   9  10        2.89        0.77      3.46 o 
  -7  10  10       13.05       28.72     12.35 o 
  -6  10  10        4.97        2.97      9.94 o 
  -5  10  10       32.93       28.50     11.59 o 
  -4  10  10      213.27      217.29     23.42 o 
  -3  10  10        3.05        7.89      6.53 o 
  -2  10  10       88.12      104.49      7.48 o 
  -1  10  10        0.82        3.06      2.46 o 
   0  10  10      542.75      563.99     14.30 o 
   1  10  10        1.82        1.20      2.26 o 
   2  10  10      580.60      571.80     14.39 o 
   3  10  10        6.92        5.54      2.16 o 
   4  10  10       68.17       64.91      3.70 o 
   5  10  10        1.85        3.74      1.95 o 
   6  10  10        8.70        4.28      4.55 o 
   7  10  10        0.85        2.68      2.17 o 
   8  10  10      104.60      108.14      8.47 o 
   9  10  10       48.59       40.84      4.22 o 
  10  10  10      116.28       93.82      8.92 o 
  11  10  10        2.80        1.94      2.42 o 
  12  10  10      257.38      255.58      9.10 o 
  13  10  10        1.15        2.62      4.11 o 
  14  10  10      652.21      664.43     19.48 o 
  15  10  10       17.33       14.72      3.87 o 
  16  10  10      396.96      382.81     16.96 o 
  17  10  10        0.43        1.59      3.69 o 
  -6  11  10       11.25       32.41     13.89 o 
  -5  11  10        4.42        6.02      9.41 o 
  -4  11  10       12.47        6.74      9.03 o 
  -3  11  10       13.45       36.06     11.63 o 
  -2  11  10        3.49        2.20      3.14 o 
  -1  11  10       13.53       14.84      3.36 o 
   0  11  10        9.50        6.09      3.15 o 
   1  11  10       83.63       62.00      5.38 o 
   2  11  10       10.41        8.32      2.92 o 
   3  11  10      184.72      184.88      7.13 o 
   4  11  10      476.23      449.86     11.56 o 
   5  11  10        0.04        1.24      2.03 o 
   6  11  10      156.59      159.62      7.22 o 
   7  11  10        0.14        0.68      2.36 o 
   8  11  10      117.03      115.36      9.55 o 
   9  11  10       82.97       81.37      5.68 o 
  10  11  10      676.21      677.25     18.04 o 
  11  11  10      459.84      495.94     15.14 o 
  12  11  10       35.98       26.41      4.65 o 
  13  11  10        3.09        6.89      6.15 o 
  14  11  10      230.34      228.85     10.48 o 
  15  11  10       16.03       10.05      4.21 o 
  16  11  10        0.24       -1.41      3.51 o 
  -5  12  10      137.07      160.07     23.68 o 
  -4  12  10       11.69        5.27      9.94 o 
  -3  12  10      108.47       94.00     17.54 o 
  -2  12  10        9.55       12.54      4.53 o 
  -1  12  10       80.31       84.94      9.68 o 
   0  12  10       25.09       18.90      4.01 o 
   1  12  10      126.75      104.76      6.79 o 
   2  12  10       33.94       38.71      7.05 o 
   3  12  10        3.14        3.74      2.82 o 
   4  12  10        2.74        0.65      2.43 o 
   5  12  10        9.88        8.97      3.00 o 
   6  12  10        7.98        3.59      2.70 o 
   7  12  10       51.81       48.46      4.77 o 
   8  12  10        4.84        3.15      4.24 o 
   9  12  10      142.61      156.08     11.46 o 
  10  12  10       13.63       16.80      4.02 o 
  11  12  10      125.43      120.42      8.20 o 
  12  12  10       51.44       58.95     12.72 o 
  13  12  10      206.61      202.31     10.21 o 
  14  12  10       82.32       85.03      7.35 o 
  15  12  10      228.79      200.81     10.18 o 
  16  12  10       13.43        8.34      4.14 o 
  -4  13  10        0.26       11.86     10.65 o 
  -3  13  10        4.10       -0.23      8.81 o 
  -2  13  10        7.38        8.50      4.89 o 
  -1  13  10        2.88        5.22      3.51 o 
   0  13  10        3.93        9.97      3.70 o 
   1  13  10       26.71       19.50      4.11 o 
   2  13  10       51.84       55.35      8.70 o 
   3  13  10      102.71       94.26      6.94 o 
   4  13  10        9.36        6.75      2.98 o 
   5  13  10      123.46      114.05      6.56 o 
   6  13  10       11.65       15.93      5.10 o 
   7  13  10      400.22      432.55     14.42 o 
   8  13  10       37.90       46.94      5.94 o 
   9  13  10       13.19       13.08      4.07 o 
  10  13  10      346.50      344.40     13.10 o 
  11  13  10       34.36       37.72      5.65 o 
  12  13  10        4.74        3.55      3.35 o 
  13  13  10      154.07      163.22      9.82 o 
  14  13  10       21.07       12.37      4.46 o 
  15  13  10        1.95        0.93      4.25 o 
  -3  14  10        5.43       -3.43     10.16 o 
  -2  14  10       16.61       17.08     12.95 o 
  -1  14  10        2.12       -2.66      4.28 o 
   0  14  10       14.96       11.24      4.03 o 
   1  14  10        0.63        0.12      3.27 o 
   2  14  10       42.41       39.33      5.96 o 
   3  14  10       90.36       82.16      8.05 o 
   4  14  10       35.83       39.20      5.47 o 
   5  14  10       20.33       14.39      4.32 o 
   6  14  10        2.78       11.13      4.94 o 
   7  14  10       87.54      100.73      9.61 o 
   8  14  10       83.00       70.62      8.51 o 
   9  14  10        3.14        1.46      3.80 o 
  10  14  10      161.39      182.50     10.39 o 
  11  14  10       27.92       23.67      5.38 o 
  12  14  10      265.83      256.41     26.70 o 
  13  14  10        0.02        1.96      3.83 o 
  14  14  10       81.54       85.88     13.28 o 
  15  14  10        5.21        5.79      4.72 o 
  -1  15  10       11.83       21.30     12.50 o 
   0  15  10       42.15       35.49     10.16 o 
   1  15  10       43.12       42.82      7.65 o 
   2  15  10       33.92       37.19      9.19 o 
   3  15  10      160.48      172.18     11.58 o 
   4  15  10       15.22       10.62     10.16 o 
   5  15  10       95.58       92.07      7.63 o 
   6  15  10       12.85       21.76      9.67 o 
   7  15  10       67.55       97.16      9.99 o 
   8  15  10        0.46       -1.09      4.57 o 
   9  15  10      108.85      122.02     11.67 o 
  10  15  10        6.40        3.44      5.14 o 
  11  15  10        9.80       14.39      5.48 o 
  12  15  10       11.04        7.07      5.11 o 
  13  15  10        5.32        0.59      4.43 o 
  14  15  10       29.44       34.73      7.44 o 
   1  16  10        2.19        9.64      7.11 o 
   2  16  10        9.60        2.64      6.29 o 
   3  16  10        0.90       -1.02      6.63 o 
   4  16  10        6.91        8.55      7.64 o 
   5  16  10      120.68      127.69      9.17 o 
   6  16  10       40.76       51.85      8.75 o 
   7  16  10       49.51       38.74     12.42 o 
   8  16  10        4.17        1.45      5.10 o 
   9  16  10      343.34      387.71     24.43 o 
  10  16  10       25.84       40.83     13.55 o 
  11  16  10       71.34       87.49     10.41 o 
  12  16  10       87.86       76.11      9.82 o 
  13  16  10      233.33      280.21     15.82 o 
   3  17  10       23.92       19.54      8.85 o 
   4  17  10        1.11        3.76      7.72 o 
   5  17  10        9.15        1.66      7.23 o 
   6  17  10       39.81       64.98     14.91 o 
   7  17  10       11.70       11.22     10.50 o 
   8  17  10       75.28       81.84     10.81 o 
   9  17  10       41.71       26.16      7.43 o 
  10  17  10       64.30       71.47     10.20 o 
  11  17  10        7.18       -1.99      5.24 o 
  -1 -10  11       23.45       26.55      6.24 o 
   0 -10  11        0.92       -0.63      4.52 o 
   1 -10  11        4.74       -1.88      3.40 o 
   2 -10  11       22.38       36.44     14.49 o 
  -4  -9  11        3.79        3.11      5.76 o 
  -3  -9  11       37.98       26.91     11.59 o 
  -2  -9  11        5.47        3.36      5.09 o 
  -1  -9  11       43.82       39.04      8.54 o 
   0  -9  11       50.49       49.85      5.92 o 
   1  -9  11       42.12       48.85      7.08 o 
   2  -9  11       24.20       24.84      4.91 o 
   3  -9  11       61.19       69.32      6.15 o 
   4  -9  11        0.00        4.11      4.01 o 
   5  -9  11       72.31       74.47      7.39 o 
  -6  -8  11       31.14       32.49     12.08 o 
  -5  -8  11        9.46        9.19      8.51 o 
  -4  -8  11       17.00       20.44      6.84 o 
  -3  -8  11      100.94       81.40     11.56 o 
  -2  -8  11       71.15       42.36     13.57 o 
  -1  -8  11        0.87        0.73      3.54 o 
   0  -8  11       11.89       10.39      3.25 o 
   1  -8  11        0.02        1.44      2.76 o 
   2  -8  11      125.86      121.70      5.71 o 
   3  -8  11       83.43       69.49      6.02 o 
   4  -8  11       30.87       29.37      3.98 o 
   5  -8  11        0.19        0.68      3.65 o 
   6  -8  11       18.93       20.70      5.07 o 
   7  -8  11       60.41       68.86      7.50 o 
  -7  -7  11        0.51        5.79      6.11 o 
  -6  -7  11      153.47      199.37     22.66 o 
  -5  -7  11        4.12        7.88      8.96 o 
  -4  -7  11       39.55       37.25      8.58 o 
  -3  -7  11       80.94       72.71      7.65 o 
  -2  -7  11      204.12      191.17     10.89 o 
  -1  -7  11        9.37       11.30      2.97 o 
   0  -7  11        1.19        1.43      2.52 o 
   1  -7  11       67.84       71.83      5.42 o 
   2  -7  11       39.80       36.58      3.64 o 
   3  -7  11        0.03        4.77      2.45 o 
   4  -7  11       98.82       93.71      5.05 o 
   5  -7  11       41.28       41.54      4.76 o 
   6  -7  11        1.79       -0.27      3.12 o 
   7  -7  11       38.05       39.37      6.86 o 
   8  -7  11       30.03       21.13     10.01 o 
   9  -7  11        7.92       -2.79     11.29 o 
  -8  -6  11        5.71        7.09      6.04 o 
  -7  -6  11       58.95       56.99      7.69 o 
  -6  -6  11       72.59       81.73      8.54 o 
  -5  -6  11      143.01      159.08     17.26 o 
  -4  -6  11        3.50       -1.72      4.35 o 
  -3  -6  11       13.26       12.44      4.28 o 
  -2  -6  11       14.52       12.91      4.28 o 
  -1  -6  11        0.19        1.35      2.33 o 
   0  -6  11        0.73        0.89      1.97 o 
   1  -6  11      173.71      164.10      5.90 o 
   2  -6  11       64.28       61.10      4.17 o 
   3  -6  11       48.64       51.81      4.29 o 
   4  -6  11        4.48        3.47      2.27 o 
   5  -6  11       12.22        4.52      2.85 o 
   6  -6  11        7.36        3.44      3.39 o 
   7  -6  11      315.97      344.87     13.55 o 
   8  -6  11       28.57       28.45      6.12 o 
   9  -6  11       88.69       92.42     12.91 o 
  10  -6  11       17.27       16.53      8.35 o 
  -9  -5  11        2.38        1.64      5.76 o 
  -8  -5  11        0.72       -0.30      4.16 o 
  -7  -5  11      196.86      214.84     12.41 o 
  -6  -5  11        9.94       10.45      4.65 o 
  -5  -5  11        4.78        7.31      4.24 o 
  -4  -5  11       15.13       14.31      5.20 o 
  -3  -5  11      105.61      113.71     21.65 o 
  -2  -5  11        8.26       14.25      4.16 o 
  -1  -5  11        8.21        7.72      2.23 o 
   0  -5  11       41.39       40.70      3.88 o 
   1  -5  11        5.30        7.91      2.26 o 
   2  -5  11       13.31       14.85      2.63 o 
   3  -5  11      315.80      333.74      8.12 o 
   4  -5  11        3.75        1.59      2.01 o 
   5  -5  11      112.53      110.98      4.84 o 
   6  -5  11        0.12       -0.39      2.87 o 
   7  -5  11       11.52       15.06      4.82 o 
   8  -5  11        0.10       -2.69      5.16 o 
   9  -5  11      231.64      232.31      9.10 o 
  10  -5  11        0.03        0.75      3.20 o 
  11  -5  11        4.14        6.45      3.87 o 
  -9  -4  11       23.59       19.20      5.54 o 
  -8  -4  11        4.15       10.06      4.75 o 
  -7  -4  11      120.44      154.29     10.68 o 
  -6  -4  11      170.95      178.09     11.04 o 
  -5  -4  11        2.22       -0.24      3.59 o 
  -4  -4  11        0.09        1.41      3.15 o 
  -3  -4  11       20.22       14.94      8.70 o 
  -2  -4  11        0.67        0.43      2.12 o 
  -1  -4  11       15.50       11.14      2.72 o 
   0  -4  11       59.38       61.53      3.68 o 
   1  -4  11      151.92      149.55      5.72 o 
   2  -4  11       69.37       67.33      4.00 o 
   3  -4  11       79.22       70.49      4.66 o 
   4  -4  11        7.83        7.66      2.09 o 
   5  -4  11        3.23        3.73      1.90 o 
   6  -4  11      359.91      383.90     11.69 o 
   7  -4  11        5.93        4.82      2.74 o 
   8  -4  11      173.38      171.08      7.44 o 
   9  -4  11       90.03       98.84      6.31 o 
  10  -4  11        1.62        1.43      3.04 o 
  11  -4  11        0.04        1.48      3.19 o 
  12  -4  11       44.59       52.88      6.46 o 
  -9  -3  11        0.80       -0.27      4.09 o 
  -8  -3  11       39.89       38.92      7.80 o 
  -7  -3  11       49.72       50.53     10.42 o 
  -6  -3  11       18.70       13.50      4.39 o 
  -5  -3  11       19.57       17.70      4.43 o 
  -4  -3  11        4.27        6.25      3.36 o 
  -3  -3  11        2.84        2.68      3.20 o 
  -2  -3  11       43.50       46.94      4.09 o 
  -1  -3  11      171.22      175.58      5.59 o 
   0  -3  11        4.44        6.46      1.97 o 
   1  -3  11        0.41       -1.02      1.54 o 
   2  -3  11      192.16      201.38      5.84 o 
   3  -3  11        2.83        2.03      2.15 o 
   4  -3  11      144.70      151.59      5.15 o 
   5  -3  11       40.50       33.45      2.56 o 
   6  -3  11      174.01      187.80      5.95 o 
   7  -3  11        0.21       -0.39      2.51 o 
   8  -3  11       87.58       72.76      5.15 o 
   9  -3  11       65.48       77.80      8.11 o 
  10  -3  11        6.50        5.56      2.82 o 
  11  -3  11       42.61       42.62      4.80 o 
  12  -3  11        0.86        3.40      3.28 o 
  13  -3  11       22.74       18.12      4.72 o 
 -10  -2  11       18.17       25.13      7.01 o 
  -9  -2  11        2.45        6.88      4.46 o 
  -8  -2  11       69.52       67.17      7.68 o 
  -7  -2  11      137.30      148.63     13.40 o 
  -6  -2  11        3.14        1.55      3.34 o 
  -5  -2  11        0.31        1.65      2.87 o 
  -4  -2  11      155.65      152.78      9.23 o 
  -3  -2  11        1.17        2.08      3.01 o 
  -2  -2  11        0.11        2.65      2.22 o 
  -1  -2  11       31.31       29.57      3.33 o 
   0  -2  11       89.64       86.55      3.93 o 
   1  -2  11      223.19      217.26      6.55 o 
   2  -2  11       38.11       37.13      3.36 o 
   3  -2  11        0.97        1.92      1.51 o 
   4  -2  11       16.63       16.99      2.22 o 
   5  -2  11      572.10      606.45      9.25 o 
   6  -2  11       56.42       46.82      3.75 o 
   7  -2  11      164.01      162.54      8.06 o 
   8  -2  11       85.41       97.55      5.64 o 
   9  -2  11       38.79       39.45      5.47 o 
  10  -2  11        1.28        2.52      2.58 o 
  11  -2  11       84.27       97.07      7.37 o 
  12  -2  11        3.21        3.45      3.28 o 
  13  -2  11        0.39        4.26      3.79 o 
 -10  -1  11        0.37       -2.56      4.73 o 
  -9  -1  11        6.47       -0.31      4.09 o 
  -8  -1  11       58.18       63.24      7.57 o 
  -7  -1  11       26.08       18.05      4.82 o 
  -6  -1  11        3.55        6.77      3.69 o 
  -5  -1  11       34.26       41.04      6.82 o 
  -4  -1  11        4.73        6.18      3.39 o 
  -3  -1  11      427.20      446.12     16.61 o 
  -2  -1  11      253.46      260.16      7.69 o 
  -1  -1  11      133.87      132.62      7.01 o 
   0  -1  11       38.38       38.41      4.34 o 
   1  -1  11      155.54      168.33      8.40 o 
   2  -1  11       15.25       10.57      1.85 o 
   3  -1  11      303.20      301.31      6.74 o 
   4  -1  11      292.91      275.60      5.38 o 
   5  -1  11      365.46      356.90      6.15 o 
   6  -1  11      280.40      275.10      7.28 o 
   7  -1  11      245.19      220.80      8.97 o 
   8  -1  11        5.60        5.81      2.57 o 
   9  -1  11       13.84       11.37      2.69 o 
  10  -1  11       20.61       18.55      3.50 o 
  11  -1  11        8.24        9.68      2.81 o 
  12  -1  11      132.50      135.09      9.28 o 
  13  -1  11        4.53        1.84      3.25 o 
  14  -1  11        0.77        3.08      3.60 o 
 -10   0  11        7.18        4.78      4.13 o 
  -9   0  11       43.79       43.24      6.54 o 
  -8   0  11       84.92       89.33      7.35 o 
  -7   0  11       11.50       10.63      5.80 o 
  -6   0  11        2.65        2.53      3.35 o 
  -5   0  11      287.92      271.52     11.45 o 
  -4   0  11      556.12      554.76     20.81 o 
  -3   0  11      201.53      202.51      9.49 o 
  -2   0  11        2.10        3.30      1.46 o 
  -1   0  11        2.71        3.44      2.25 o 
   0   0  11      125.10      114.49      4.55 o 
   1   0  11        0.01        1.26      1.44 o 
   2   0  11       27.07       26.01      2.28 o 
   3   0  11        0.79        1.41      1.36 o 
   4   0  11      323.64      339.18      5.98 o 
   5   0  11      568.14      576.97      8.02 o 
   6   0  11        9.19        9.50      2.05 o
[truncated: 142,252 more chars]
